# Supplementary material for: Global, regional, and national burden and attributable risk factors of neurological disorders: The Global Burden of Disease study 1990–2019
Source: Front Public Health. 2022 Nov 29;10:952161. doi: 10.3389/fpubh.2022.952161 (PMC9745318; doi:10.3389/fpubh.2022.952161)
Supplement: Supplementary file 2 [file Data_Sheet_2.xlsx]

## Sheet: Table S1
Table S1 List of International Classification of Diseases (ICD) codes mapped to neurological disorders in GBD 2019
Neurological disorders	ICD-10	ICD-9
Stroke	G45-G46.8, I60-I62, I62.9-I64, I64.1, I65-I69.998, Z82.3	430-439.6, V12.54, V17.1
Neonatal encephalopathy due to birth asphyxia and trauma	P02-P03.9, P10-P15.9, P20-P21.9, P24-P24.9, P52-P52.9, P90-P91.9	761.7-763.9, 767-768, 768.2-768.9, 779.0-779.2
Migraine	G43-G43.919	346-346.93
Alzheimer's disease and other dementias	F00-F02.0, F02.8-F03.91, F06.2, G30-G31.1, G31.8-G32.89	290-290.9, 294.0-294.9, 331-331.2, 331.6-331.7, 331.82, 331.89-331.9
Meningitis	A39-A39.9, A87-A87.9, D86.81, G00-G03.9, G06-G09.9, Z20.811, Z22.31	036-036.9, 047-049.9, 054.72, 320-320.3, 320.5-322.9, 324-326.9, V01.84
Encephalitis	A83-A85.2, A85.8-A86.0, B94.1, F07.1, G04-G05.8, Z24.1	062-064.9, 310.89, 323-323.9, V05.0-V05.1
Tetanus	A33-A35.0, Z23.5	037-037.9, 771.3, V03.7
Brain and central nervous system cancer	C70-C70.1, C70.9-C72.9, Z85.841-Z85.848, Z86.011	191-191.9
Parkinson's disease	F02.3, G20-G20.9	332-332.0
Idiopathic epilepsy	G40-G41.9, Z82.0	345-345.91
Multiple sclerosis	G35-G35.0	340-340.9
Motor neuron disease	G12-G12.9	335-335.9
Tension-type headache	G44.2-G44.229, G44.4-G44.41	307.81, 339.1-339.12, 339.3
Other neurological disorders	F02.2, G10-G10.0, G11-G13.8, G21, G21.2-G24, G24.1-G25.0, G25.2-G25.3, G25.5, G25.8-G26.0, G36-G37.9, G50-G54.1, G54.5-G62, G62.2-G65.2, G70-G71.19, G71.3-G72, G72.1-G73.7, G80-G83.9, G89-G93.6, G93.8-G95.29, G95.8-G96, G96.1, G96.12-G96.9, G98-G99.8, M33-M33.99, M60-M60.19, M60.8-M60.9, M79.7	307.8-307.80, 307.89, 330-330.9, 331.3-331.5, 331.8, 331.83, 332.1-333.91, 333.93-338.4, 341-344.9, 348-348.9, 350-353.0, 353.5-357.5, 357.7-359.23, 359.29-359.9, 710.3-710.4, 725-725.9, 728-728.85, 728.87-728.9, 775.2, 780.96
Neural tube defects	Q00-Q01.9, Q05-Q05.9, Q07.01, Q07.03	740-741.93, 742.0
Down syndrome	Q90-Q90.9	758

## Sheet: Table S2
Table S2 Age-standardized DALYs rates of neurological disorders in 204 countries and territories, in 1990 and 2019
Location	Alzheimer's disease and other dementias	Brain and central nervous system cancer	Down syndrome	Encephalitis	Idiopathic epilepsy	Meningitis	Migraine	Motor neuron disease	Multiple sclerosis	Neonatal encephalopathy due to birth asphyxia and trauma	Neural tube defects	Other neurological disorders	Parkinson's disease	Stroke	Tension-type headache	Tetanus	Head Injuries	Spinal Injuries
Global	45.98 (34.3, 68.48)	87.22 (74.84, 100.32)	1.12 (0.86, 1.41)	204.75 (103.5, 356.55)	2444.41 (2020.7, 2989.75)	234.01 (195.83, 282.54)	525.54 (78.79, 1193.99)	12.66 (11.98, 13.29)	13.96 (12.05, 16.63)	817.02 (691.13, 964.38)	117.59 (86.95, 167.2)	55.94 (45.19, 68.29)	79.97 (73.25, 86.6)	1768.05 (1640.65, 1889.39)	56.21 (17, 188.51)	33.74 (25.57, 47.85)	88.96 (39.94, 217.92)	76.18 (54.77, 100.37)
Afghanistan	432.72 (179.01, 1001.95)	342.04 (173.72, 643.35)	587.36 (103.05, 1342.7)	342.04 (173.72, 643.35)	113.79 (88.66, 143.34)	113.9 (70.46, 179.34)	587.36 (103.05, 1342.7)	2.58 (1.84, 3.62)	27.13 (16.81, 48.73)	342.04 (173.72, 643.35)	387.71 (173.92, 763.7)	49.58 (28.85, 79.55)	113.79 (88.66, 143.34)	3498.18 (2508.78, 4500.44)	65.16 (22.08, 183.33)	113.9 (70.46, 179.34)	105.62 (66.37, 176.93)	341.99 (87.3, 1016.44)
Albania	318.88 (145.87, 676.12)	125 (102.67, 150.94)	506.54 (63.71, 1180.95)	236.08 (165.38, 320.04)	140.03 (100.25, 160.68)	0.83 (0.5, 3.38)	508.45 (104.79, 1115.81)	6.04 (4.62, 7.67)	41.57 (25.81, 78.4)	130.41 (92.17, 188.42)	43.94 (27.71, 66.43)	104.4 (74.71, 143.25)	91.54 (69.81, 137.26)	2204.81 (1734.74, 2751.63)	73.44 (22.64, 227.61)	0.83 (0.67, 1.04)	161.83 (112.38, 219.5)	93.17 (64.84, 122.9)
Algeria	313.23 (131.99, 707.36)	366.85 (280.69, 461.19)	501.89 (74.7, 1161.64)	145.92 (100.77, 203.16)	98.95 (87.22, 110.57)	1.59 (0.78, 6.71)	602.49 (103.88, 1372.09)	2.54 (1.99, 3.21)	20.1 (13.6, 26.38)	243.1 (170.13, 327.02)	81.53 (40.06, 146.91)	46.81 (28.14, 73.93)	78.88 (64.11, 95.05)	1755.39 (1459.64, 2081.86)	66.74 (22.63, 189.03)	1.31 (0.95, 2.35)	81.89 (57.86, 111.42)	50.46 (33.45, 75.59)
American Samoa	344.06 (155.92, 744.17)	167.77 (132.68, 212.17)	491.99 (82.5, 1106.1)	125 (102.67, 150.94)	85.6 (76.53, 94.76)	0.02 (0, 0.12)	506.54 (63.71, 1180.95)	2.96 (2.28, 3.69)	3.72 (2.96, 4.7)	236.08 (165.38, 320.04)	21.77 (11.73, 37.47)	62.06 (39.76, 91.65)	140.03 (100.25, 160.68)	2327.04 (2003.77, 2687.2)	47.68 (13.77, 174.89)	0.83 (0.5, 3.38)	177.85 (125.04, 241.28)	69.99 (50.29, 89.75)
Andorra	305.65 (141.05, 650.08)	103.73 (79.06, 132.49)	503 (74.11, 1161.18)	223.74 (157.01, 313.73)	89.45 (75.96, 104.37)	0.6 (0.33, 1.17)	643.8 (90, 1495.9)	54.46 (35.07, 81.63)	40.39 (25.27, 57.02)	57.26 (42.83, 76.01)	7.29 (4.47, 12.26)	69.62 (49.08, 98.85)	75.67 (58.03, 103.72)	430.48 (347.33, 532.04)	69.68 (19.25, 243.98)	0.81 (0.62, 1.03)	107.26 (75.31, 144.24)	66.89 (47.99, 87.65)
Angola	318.46 (141.51, 708.32)	97.18 (76.88, 121.53)	503.17 (72.75, 1170.47)	395.21 (259.6, 566.41)	87.22 (74.84, 100.32)	4.45 (2.44, 9.21)	467.26 (82.32, 1044.36)	1.12 (0.86, 1.41)	5.88 (4.25, 8.35)	883.1 (621.1, 1270.87)	204.75 (103.5, 356.55)	88.32 (47.37, 142.26)	70.16 (56.19, 89.77)	2444.41 (2020.7, 2989.75)	55.86 (17.83, 192.44)	29.28 (6.68, 87.49)	103.88 (73.08, 140.76)	88.96 (39.94, 217.92)
Antigua and Barbuda	320.91 (134.44, 738.99)	246.59 (168.27, 355.66)	499.39 (74.05, 1144.58)	366.85 (280.69, 461.19)	85.94 (75.73, 96.36)	1.36 (0.68, 4.33)	501.89 (74.7, 1161.64)	12.07 (9.8, 14.76)	16.94 (12.75, 20.84)	145.92 (100.77, 203.16)	23.9 (15.79, 35.45)	87.49 (56.81, 131.05)	98.95 (87.22, 110.57)	1340.4 (1163.33, 1541.4)	52.43 (15.48, 188.4)	1.59 (0.78, 6.71)	71.96 (50.55, 97.01)	38.86 (28.03, 50.11)
Argentina	291.16 (134.51, 620)	59.52 (45.55, 73.14)	516.38 (60.77, 1213.88)	866.68 (563.98, 1244.78)	90.37 (72.23, 110.13)	15.43 (5.02, 36.83)	428.3 (83.04, 948.45)	20.51 (18.53, 22.15)	15.59 (11.82, 23.3)	141.17 (111.72, 179.02)	63.39 (47.68, 81.49)	59.43 (45.28, 81.63)	83.36 (76.69, 89.3)	1004.98 (925.57, 1080.63)	59.62 (17.7, 183.59)	0.4 (0.21, 1.19)	145.72 (100.99, 198.1)	60.5 (42.28, 78.12)
Armenia	325.15 (149.9, 699.58)	145.87 (95.57, 215.57)	460.85 (83.36, 1033.11)	902.07 (586.24, 1307.66)	77.82 (65.32, 93.52)	3.13 (1.53, 6.38)	501.54 (90.85, 1120)	2.04 (1.71, 2.41)	15.99 (11.9, 19.88)	81.54 (64.9, 102.48)	78.97 (56.35, 110.8)	53.95 (33.82, 84.58)	69.16 (59.23, 78.7)	1273.93 (1098.69, 1481.18)	67.94 (19.22, 229.44)	0.11 (0.05, 0.28)	55.84 (39.43, 75.44)	75.85 (51.58, 108.01)
Australia	346.47 (159.97, 727.94)	80.13 (59.71, 102.12)	506.48 (105.53, 1119.75)	167.77 (132.68, 212.17)	95.59 (80.45, 112.64)	0.11 (0.05, 0.36)	491.99 (82.5, 1106.1)	55.54 (49.92, 61.27)	29.7 (23.85, 36.39)	125 (102.67, 150.94)	26.9 (20.21, 34.11)	72.25 (58.86, 95.05)	85.6 (76.53, 94.76)	445.21 (398.77, 487.86)	59.53 (17.51, 185.97)	0.02 (0, 0.12)	175.47 (122.83, 237.67)	94.63 (65.55, 124.22)
Austria	297.11 (127.11, 660)	411.22 (276.98, 578.27)	547.99 (83.66, 1261.64)	697.82 (496.91, 951.5)	89.54 (77.9, 99.24)	2.25 (1.46, 4.52)	624.63 (109.14, 1396.76)	34.61 (31.59, 37.72)	41.19 (31.04, 49.04)	107.13 (85.6, 131.49)	23.84 (18.58, 30.06)	66.1 (51.28, 88.34)	77 (68.98, 85.32)	465.99 (420.47, 508.31)	76.54 (23.15, 249.86)	0.04 (0.02, 0.17)	62.08 (43.34, 84.33)	62.7 (44.15, 81.43)
Azerbaijan	324.06 (151.05, 697.72)	199 (139.73, 253.47)	604.65 (82.88, 1398.65)	125.47 (106.13, 147.45)	87.78 (79.45, 95.44)	0.01 (0, 0.09)	498.61 (90.41, 1116.67)	2.23 (1.82, 2.74)	9.2 (7.07, 11.48)	1196.74 (858.56, 1563.26)	28.5 (14.08, 53.6)	61.66 (34.11, 102.58)	94.39 (79.46, 121.93)	2965.42 (2498.93, 3450.87)	67.71 (18.98, 228.5)	0.73 (0.54, 1.36)	160.96 (113.51, 219.97)	54.28 (37.87, 75.18)
Bahamas	326.63 (137.85, 751.28)	106.26 (73.68, 144.29)	442.24 (86.5, 986.06)	103.73 (79.06, 132.49)	84.32 (76.4, 91.38)	0.16 (0.07, 0.41)	503 (74.11, 1161.18)	16.37 (12.82, 20.77)	14.84 (11.49, 18.51)	223.74 (157.01, 313.73)	19.87 (13.15, 28.59)	91.68 (62.4, 127.44)	89.45 (75.96, 104.37)	1325.79 (1106.46, 1606.13)	52.62 (15.37, 188.42)	0.6 (0.33, 1.17)	84.02 (58.99, 114.92)	37.91 (27.22, 48.88)
Bahrain	285.77 (128.89, 597.63)	98.4 (75.96, 124.4)	350.82 (78.96, 768.72)	1517.76 (1024.36, 2119.21)	70.98 (58.09, 99.29)	34.55 (20.55, 58.11)	564.47 (100.52, 1278.11)	2.07 (1.72, 2.5)	12.52 (9.07, 16.16)	125.41 (100.19, 154.52)	40.35 (26.06, 62.9)	65.65 (41.91, 99.22)	88.49 (64.07, 106.6)	940.85 (796.78, 1146.15)	64.57 (21.27, 189.32)	0.74 (0.6, 1.17)	51.07 (35.57, 69.52)	39.32 (27.87, 51.13)
Bangladesh	324 (147.26, 692.03)	108.49 (87.16, 133.57)	509.45 (75.13, 1176.91)	145.54 (102.15, 197.24)	72.97 (59.72, 88.2)	0.07 (0.01, 0.52)	524.27 (63.1, 1222.99)	3.6 (2.26, 5.51)	7.3 (5.04, 9.65)	1030.63 (628.97, 1447.37)	86.95 (35.47, 181.05)	37.94 (22.14, 60.09)	66.25 (52.88, 86.4)	2701.11 (2095.81, 3292.76)	50 (13.34, 196.15)	28.12 (10.38, 55.07)	96.27 (68.06, 130.15)	49.56 (35.51, 64.32)
Barbados	421.96 (179.77, 967.9)	130.47 (101.03, 163.64)	653.15 (92.5, 1512.44)	97.18 (76.88, 121.53)	81.7 (63.22, 92.98)	0.74 (0.63, 0.89)	503.17 (72.75, 1170.47)	33.01 (24.85, 42.17)	20.14 (15.23, 24.96)	395.21 (259.6, 566.41)	15.42 (10.05, 22.99)	99.35 (70.25, 136.59)	87.22 (74.84, 100.32)	1225.33 (1032.23, 1443.19)	52.62 (15.36, 188.31)	4.45 (2.44, 9.21)	100.22 (70.47, 136.26)	34.83 (24.82, 44.9)
Belarus	359.64 (164.56, 793.15)	60.5 (47.07, 75.91)	430.48 (59.49, 991.9)	347.88 (187.18, 507.86)	85.32 (72.01, 100.09)	6.73 (3.08, 14.69)	524.33 (139.75, 1098.13)	6.19 (4.73, 8.19)	18.5 (12.68, 30.11)	143.27 (102.15, 197.34)	35.99 (23.16, 56.31)	49.16 (33.82, 73.87)	63.61 (52.34, 76.2)	2079.68 (1687.65, 2555.11)	89.8 (30.63, 264.67)	0.02 (0, 0.12)	192.88 (135.25, 261.85)	78.47 (55.03, 101.58)
Belgium	297.25 (124.27, 677.09)	696.49 (535.9, 895.15)	345.29 (78.2, 752.22)	1254.54 (899.75, 1780.66)	75.48 (61.75, 112.22)	47.49 (22.36, 100.3)	820.4 (92, 1962.58)	40.43 (36.58, 44.61)	36.73 (29.45, 44.11)	117.66 (95.6, 142.34)	21.09 (16.32, 26.97)	80.25 (62.72, 105.92)	77.62 (70.05, 85.62)	568.96 (519.35, 618.26)	69.93 (19.22, 243.94)	0.02 (0.01, 0.1)	49.57 (34.53, 67.08)	72.15 (50.85, 95.41)
Belize	334.48 (140.64, 735.12)	243.09 (148.47, 355.52)	445.77 (72.47, 998.02)	246.59 (168.27, 355.66)	85.7 (68.23, 104.99)	2.42 (1.51, 6.03)	499.39 (74.05, 1144.58)	9.49 (7.86, 11.19)	7.38 (5.96, 10.07)	366.85 (280.69, 461.19)	34.75 (24.43, 50.13)	73.27 (48.48, 109.5)	85.94 (75.73, 96.36)	1152.18 (1008.25, 1305.74)	52.19 (15.43, 187.9)	1.36 (0.68, 4.33)	47.62 (33.36, 64.48)	45.01 (32.81, 58.19)
Benin	302.18 (137.89, 641.62)	76.42 (59.74, 94.66)	458.57 (81.68, 1021.45)	622.57 (308.49, 938.96)	81.78 (61.98, 105.49)	10.27 (1.01, 69.43)	551.08 (81.89, 1263.78)	1.67 (1.22, 2.18)	8.62 (6.29, 12)	1861.43 (1268.67, 2625.28)	339.74 (154.96, 671.64)	85.1 (49.21, 129.28)	86.07 (73.8, 100.97)	2410.59 (1948.44, 2980.92)	57.31 (17.39, 200.05)	47.04 (23.9, 92.95)	97.31 (67.7, 132.59)	75.02 (54.02, 95.02)
Bermuda	339.39 (145.76, 732.2)	94.84 (69.97, 126.41)	460.71 (80.12, 1031.62)	742.07 (531.3, 1000.98)	75.6 (59.58, 94.8)	6 (2.94, 10.56)	502.85 (73.38, 1162.56)	17.37 (13.9, 21.33)	11.24 (8.61, 14.95)	167.08 (120, 227.53)	18.39 (11.55, 28.48)	62.13 (40.51, 98.5)	87.7 (76.01, 102.57)	604.11 (513.89, 711.35)	52.7 (15.52, 188.76)	0.08 (0.01, 0.54)	75.55 (53.1, 102.75)	80.89 (57.53, 104.76)
Bhutan	362.11 (141.97, 862.96)	267.63 (156.89, 466.5)	645.24 (91.12, 1490.15)	59.52 (45.55, 73.14)	83.12 (74.88, 91.69)	0.01 (0, 0.13)	516.38 (60.77, 1213.88)	3.41 (1.92, 5.72)	8.25 (5.35, 11.33)	866.68 (563.98, 1244.78)	67.53 (32.55, 127.89)	51.95 (29.74, 81.82)	90.37 (72.23, 110.13)	1354.06 (1069.29, 1678.09)	49.58 (13.15, 194.73)	15.43 (5.02, 36.83)	35.69 (25.12, 48.43)	54.72 (40.11, 69.43)
Bolivia (Plurinational State of)	350.62 (155.44, 803.22)	738.28 (587.01, 922.21)	546.84 (81.09, 1253.73)	973.79 (640.34, 1450.67)	99.8 (81.78, 121.04)	31.46 (11.14, 69.92)	395.28 (72.61, 870.87)	11.3 (7.79, 16.3)	8.71 (6.7, 11.27)	540.75 (390.32, 752.98)	72.44 (32.44, 146.29)	54.29 (30.1, 87.15)	123.62 (103.36, 146.79)	1396.99 (1036.79, 1828.2)	48.64 (15.38, 179.25)	5.87 (3.06, 11.04)	88.38 (61.27, 120.37)	34.28 (24.44, 43.53)
Bosnia and Herzegovina	58.27 (35.31, 73.87)	81.53 (40.06, 146.91)	552.92 (83.42, 1277.83)	1711.44 (1079.36, 2517.02)	72.85 (62.01, 83.59)	34.27 (16.22, 61.51)	506.71 (105.57, 1120.82)	1.91 (1.54, 2.36)	21.9 (17.07, 30.27)	119.02 (93.24, 149.25)	28.72 (17.64, 44.36)	60.58 (38.99, 89.99)	89.29 (72.12, 120.08)	2294.03 (1909.44, 2788.67)	73.33 (22.78, 228.45)	0.86 (0.59, 1.15)	50.46 (33.45, 75.59)	156.2 (89.93, 302.34)
Botswana	177.28 (127.45, 224.7)	28.5 (14.08, 53.6)	587.44 (81.72, 1371.19)	145.87 (95.57, 215.57)	122.09 (89.93, 145.84)	0.67 (0.46, 1.5)	460.85 (83.36, 1033.11)	2.59 (1.79, 3.61)	6.97 (4.89, 9.65)	902.07 (586.24, 1307.66)	38.69 (21.1, 65.92)	79.05 (47.02, 117.45)	77.82 (65.32, 93.52)	2618.28 (1956.29, 3400.82)	55.45 (17.67, 189.3)	3.13 (1.53, 6.38)	54.28 (37.87, 75.18)	56.79 (40.57, 71.74)
Brazil	100.75 (40.1, 142.18)	18.39 (11.55, 28.48)	510.34 (71.92, 1174.56)	270.48 (193.18, 374)	66.13 (55.23, 79.23)	2.49 (1.05, 7.9)	674.12 (71.77, 1605.15)	18.74 (17.14, 20.03)	10.12 (8.1, 12.84)	455.73 (368.17, 562.27)	104.13 (78.5, 148.87)	66.47 (53.91, 82.17)	71.87 (65.25, 77.86)	1219.61 (1142.05, 1285.46)	56.35 (15.33, 206.68)	1.88 (1.27, 4.82)	80.89 (57.53, 104.76)	98.37 (70.3, 125.71)
Brunei Darussalam	60.23 (42.92, 83.7)	170.9 (80.04, 329.34)	494.45 (72.21, 1133.96)	615.57 (406.28, 870.1)	93.15 (77.9, 110.74)	2.76 (1.35, 5.58)	384.46 (77.78, 856.5)	6.39 (4.69, 9.39)	4.96 (3.36, 7.4)	164.44 (123.93, 212.78)	58.09 (38.39, 84.54)	91.31 (68.45, 123.3)	127.74 (76.96, 148)	1531.54 (1372.67, 1728.8)	60.02 (16.47, 213.89)	1.5 (1.06, 2.7)	305.56 (98.22, 849.1)	50.39 (35.42, 64.88)
Bulgaria	101.11 (65.26, 136.62)	34.88 (23.6, 49.99)	508.38 (103.47, 1129.43)	80.13 (59.71, 102.12)	69.99 (59.77, 81.36)	0.18 (0.09, 0.38)	506.48 (105.53, 1119.75)	3.53 (2.84, 4.32)	33.14 (23.77, 52.53)	167.77 (132.68, 212.17)	27.02 (19.34, 37.19)	64.87 (42.58, 94.79)	95.59 (80.45, 112.64)	3390.23 (2796.5, 4070.57)	73.47 (22.7, 228.52)	0.11 (0.05, 0.36)	59.85 (40.39, 87.39)	86.29 (61.09, 111.69)
Burkina Faso	58.71 (28.36, 87.38)	271.7 (138.51, 490.75)	594.63 (71.44, 1419.03)	576.7 (402.41, 767.85)	87.3 (70.07, 102.68)	55.54 (32.6, 71.6)	554.04 (82.36, 1265.68)	1.61 (1.16, 2.19)	9.23 (6.35, 13.1)	1134.92 (745.67, 1700.71)	517.93 (200.2, 1094.8)	72.31 (40.71, 117.36)	88.46 (74.91, 107.28)	2055.27 (1701.2, 2442.33)	57.34 (17.27, 201.4)	56.28 (33.91, 93.18)	74.84 (54.01, 93.77)	76.94 (55.78, 96.42)
Burundi	109.44 (59.31, 158.51)	55.33 (34.47, 83.04)	650.48 (92.37, 1498.81)	76.59 (60.93, 94.59)	84.18 (75.43, 92.88)	0.01 (0, 0.13)	345.04 (76.85, 758.87)	0.86 (0.62, 1.17)	4.3 (2.56, 6.01)	1308.48 (908.73, 1942.33)	170.9 (80.04, 329.34)	51.04 (20.86, 92.23)	69.16 (52.68, 95.87)	2670.13 (2065.51, 3480.24)	50.66 (16.71, 169.07)	97.44 (29.27, 203.59)	117.22 (57.73, 271.86)	305.56 (98.22, 849.1)
Cabo Verde	60.6 (38.4, 82.5)	98.57 (47.19, 171.51)	499.46 (72.96, 1142.13)	411.22 (276.98, 578.27)	76.58 (64.3, 90.9)	0.39 (0.18, 0.93)	547.99 (83.66, 1261.64)	2.11 (1.71, 2.63)	9.1 (6.69, 11.88)	697.82 (496.91, 951.5)	66.82 (33.75, 119.18)	68.7 (35.73, 115.2)	89.54 (77.9, 99.24)	1621.65 (1371.93, 1972.3)	57.32 (17.63, 199.11)	2.25 (1.46, 4.52)	29.87 (21.82, 38.2)	72.2 (51.62, 91.88)
Cambodia	61.83 (37.48, 85.12)	40.7 (20.48, 70.98)	499.83 (91.04, 1119.08)	190.49 (143.15, 242.73)	89.96 (78.9, 100.94)	0.03 (0.01, 0.27)	581.15 (64.92, 1399.11)	2.69 (1.91, 3.63)	5.03 (3.82, 7.14)	646.18 (409.93, 960.16)	85.68 (37.62, 171.29)	38.35 (21.3, 64.11)	86.47 (69.24, 102.37)	3066.36 (2534.48, 3582.6)	50.31 (14.02, 193.14)	35.33 (15.88, 68.02)	66.28 (47.68, 85.47)	66.77 (35.46, 145.55)
Cameroon	77.08 (61.02, 94.35)	67.59 (38.76, 114.91)	578.27 (99.65, 1315.06)	114.7 (89.36, 143.53)	56.11 (47.21, 66.05)	0.03 (0, 0.08)	546.52 (79.88, 1251.67)	2.65 (1.72, 4.22)	9.44 (6.62, 14.46)	1260.76 (856.14, 1729.47)	250.62 (122.69, 480.14)	95.08 (51.82, 148.38)	102.01 (85.28, 123.75)	2352.13 (1826.5, 3050.98)	57.04 (17.43, 199.71)	21.47 (11.54, 39.53)	65.92 (48.07, 82.32)	83.11 (60.16, 105.99)
Canada	97.82 (69.49, 120.61)	29.67 (17.23, 50.03)	522.23 (140.62, 1101.69)	199 (139.73, 253.47)	64.45 (55.4, 74.36)	0.02 (0, 0.14)	604.65 (82.88, 1398.65)	47 (43.37, 50.81)	58.8 (45.16, 70.67)	125.47 (106.13, 147.45)	22.1 (16.33, 27.86)	73.99 (63.1, 89.64)	87.78 (79.45, 95.44)	486.2 (427.56, 540.39)	66.96 (17.85, 232.3)	0.01 (0, 0.09)	34.42 (24.17, 44.83)	54.16 (38.05, 70.21)
Central African Republic	65.85 (41.23, 97.86)	59.8 (31.42, 104.7)	537.82 (81.86, 1234.04)	1203.85 (754.03, 1850.78)	81.12 (66.8, 97.63)	19.18 (6.42, 52.57)	462.08 (82.09, 1044.66)	0.84 (0.62, 1.13)	5.43 (3.54, 8.8)	1352.07 (886.39, 2059.85)	423.71 (188.77, 846.94)	81.23 (44.59, 127.87)	75.59 (57.23, 101.65)	3685.67 (2753.12, 4841.17)	55.24 (17.5, 190.93)	141.94 (58.49, 315.78)	49.82 (36.14, 63.11)	78.93 (36.25, 189.19)
Chad	36.38 (19.5, 54.71)	484.01 (173.33, 1055.1)	633.38 (105.06, 1437.55)	105.31 (79.11, 138.99)	83.13 (72.12, 94.8)	0.04 (0.02, 0.16)	546.26 (80.9, 1253.02)	1.55 (1.15, 2.07)	9.23 (6.47, 13.35)	1637.4 (1087.92, 2536.44)	426.19 (175.37, 856.47)	70.45 (38.17, 115.22)	85.73 (70.66, 102.96)	2540.8 (2053.07, 3168.77)	56.7 (17.23, 202.83)	190.7 (103.91, 338.58)	88.44 (62.02, 137.71)	86.55 (60.96, 126.69)
Chile	253.47 (194.43, 325.59)	3.59 (2.56, 5)	524.14 (63.85, 1254.51)	106.26 (73.68, 144.29)	85.55 (71.2, 102.18)	2.75 (1.49, 4.46)	442.24 (86.5, 986.06)	24.94 (22.35, 27.65)	9.98 (7.7, 13.01)	103.73 (79.06, 132.49)	60.52 (31.75, 91.27)	72.42 (50.22, 104.42)	84.32 (76.4, 91.38)	844.93 (778.21, 909.64)	59.45 (17.55, 183.14)	0.16 (0.07, 0.41)	88.24 (61.84, 115.41)	58.6 (42.13, 76.4)
China	80.16 (46.68, 107.25)	53.02 (37.69, 72.3)	644.73 (89.72, 1488.66)	117.88 (87.59, 158.52)	82.36 (73, 92.83)	0.15 (0.09, 0.36)	435.42 (63.68, 991.8)	6.7 (5.88, 7.59)	3.69 (3.02, 4.75)	192.54 (164, 225.52)	30.5 (24.13, 39.11)	35.59 (27.79, 44.37)	83.66 (72.18, 95.97)	2412.52 (2102.92, 2742.48)	43.26 (13.55, 147.86)	1.74 (1.3, 2.37)	121.81 (51.4, 308.78)	74.01 (52.16, 95.72)
Colombia	65.33 (47.28, 85.7)	20.55 (11.31, 34.37)	576.29 (63.96, 1385.78)	230.92 (166.14, 306.8)	75.07 (63.71, 88.47)	0.07 (0.02, 0.68)	517.07 (73.81, 1199.82)	14.34 (10.78, 18.55)	6.52 (4.66, 8.74)	191.58 (125.61, 277.99)	34.88 (23.6, 49.99)	65.14 (36.88, 106.66)	60.94 (49.22, 74.81)	661.54 (524.07, 827.02)	52.53 (15.73, 188.75)	1.61 (0.84, 3.64)	78.35 (55.71, 101.24)	59.85 (40.39, 87.39)
Comoros	69.29 (35.88, 96.74)	30.99 (22.7, 42.16)	651.55 (90.93, 1501.2)	98.4 (75.96, 124.4)	91.96 (72.48, 112.63)	0.63 (0.51, 0.79)	350.82 (78.96, 768.72)	1.07 (0.78, 1.38)	5.67 (3.8, 8.03)	1517.76 (1024.36, 2119.21)	144.43 (72.25, 254.28)	55.31 (24.78, 97.65)	70.98 (58.09, 99.29)	2178.57 (1703.75, 2739.04)	51.46 (16.56, 167)	34.55 (20.55, 58.11)	88.38 (62.27, 116.48)	105.73 (76.56, 132.83)
Congo	72.22 (38.18, 94.51)	49.99 (33.35, 76.33)	601.66 (104.16, 1370.54)	199.46 (129.49, 312.53)	96.62 (79.28, 111.86)	25.7 (6.27, 98.12)	462.16 (81.58, 1035.47)	1.18 (0.86, 1.58)	5.31 (3.48, 9.01)	724.54 (503.4, 993.51)	125.1 (67.76, 209.65)	91.76 (49.06, 144.59)	83.38 (70.28, 102.94)	2613.99 (2086.31, 3293.56)	55.63 (17.11, 190.8)	12.22 (2.57, 30.78)	37.58 (26.84, 48.17)	74.98 (35.46, 177.4)
Cook Islands	53.24 (29.26, 63.75)	23.9 (18.18, 31.89)	464.77 (83.17, 1037.35)	651.13 (437.66, 942.08)	75.68 (64.17, 89.99)	2.99 (1.6, 5.23)	513.87 (63.42, 1203.98)	4.24 (3.12, 5.66)	4.04 (3.03, 5.17)	38.59 (24.58, 67.74)	3.58 (1.99, 7.24)	48.09 (30.59, 72.36)	114.86 (88.68, 139.28)	1558.47 (1319.73, 1838.67)	48.09 (13.53, 173.6)	0.56 (0.31, 1.1)	53.38 (37.38, 69.92)	71.55 (50.34, 93.22)
Costa Rica	135.78 (84.22, 196.45)	271.3 (108.75, 544.52)	620.21 (80.91, 1442.99)	108.49 (87.16, 133.57)	81.75 (73.66, 90.09)	0.01 (0, 0.08)	509.45 (75.13, 1176.91)	28.22 (21.23, 36.4)	8.49 (6.6, 10.74)	145.54 (102.15, 197.24)	54.62 (38.63, 76.72)	97.3 (65.72, 140.21)	72.97 (59.72, 88.2)	563.66 (457.9, 690.83)	52.52 (15.44, 187.36)	0.07 (0.01, 0.52)	96.49 (63.06, 164.23)	45.36 (31.87, 59.38)
Croatia	53.11 (28.34, 74.85)	197.75 (100.24, 361.44)	550.69 (82.97, 1272.75)	1237.07 (822.52, 1750.96)	80.9 (66.88, 98.34)	76.21 (35.69, 147.91)	504.48 (105.12, 1137.21)	20.81 (15.93, 26.51)	26.48 (17.15, 34.92)	168.68 (130.44, 215.31)	18.97 (13.59, 26.32)	61.87 (41.47, 93.04)	77.01 (64.25, 92.02)	1366.66 (1131.13, 1640.08)	73.23 (22.35, 229.6)	0.24 (0.09, 0.54)	78.82 (56.91, 99.46)	101.96 (72.63, 133.65)
Cuba	191.28 (157.64, 232.77)	71.62 (52.6, 95.96)	503.88 (105.04, 1104.55)	133.11 (106.47, 165.32)	105.04 (85.64, 124.47)	0.7 (0.56, 0.89)	497.08 (72.53, 1139.43)	20.11 (16.28, 24.54)	13.55 (9.68, 17.12)	96.81 (71.37, 121.84)	22.66 (16.28, 31.33)	78.18 (58.15, 103.86)	73.82 (62.62, 86.43)	1036.26 (857.54, 1238.2)	52.26 (15.11, 187.19)	0.09 (0.01, 0.29)	81.82 (58.29, 105.72)	44.95 (32.13, 58.67)
Cyprus	73.57 (33.01, 108.97)	40.52 (27.21, 57.4)	554.24 (98.66, 1256.79)	130.47 (101.03, 163.64)	125.33 (78.98, 144.47)	0.96 (0.71, 1.31)	653.15 (92.5, 1512.44)	21.34 (17.72, 25.56)	22.02 (16.61, 27.06)	97.18 (76.88, 121.53)	16.15 (11.29, 23.07)	66.15 (51.47, 87.76)	81.7 (63.22, 92.98)	671.21 (588.59, 790.93)	70.55 (19.45, 243.35)	0.74 (0.63, 0.89)	52.79 (37.49, 69.26)	58.98 (41.29, 78.06)
Czechia	16.91 (12, 24.37)	69.62 (49.08, 98.85)	596.09 (102.5, 1357.25)	227.72 (174.35, 291.31)	93.09 (64.93, 106.78)	1.27 (0.92, 1.93)	503.8 (105.04, 1114.17)	16.54 (13.39, 20.3)	27.33 (21.45, 36.46)	122.22 (96.34, 153.32)	18.83 (13.76, 27.46)	62.3 (41.36, 95.13)	70.57 (59.6, 82.21)	931.72 (788.11, 1085.4)	73.17 (22.38, 228.84)	0.02 (0, 0.18)	96.97 (69.25, 133.29)	99.1 (69.97, 129.62)
C么te d'Ivoire	20.87 (14.78, 29.28)	65.65 (41.91, 99.22)	618.52 (64.65, 1475.7)	193.56 (136.22, 273.28)	72.4 (58.51, 91.37)	1.64 (0.97, 3.84)	540.35 (80.73, 1234.76)	1.77 (1.27, 2.39)	8.07 (5.77, 11.41)	1911.18 (1332.53, 2672.95)	271.7 (138.51, 490.75)	80.71 (45.65, 123.55)	95.86 (81.95, 110.94)	2179 (1715, 2686.16)	56.53 (16.91, 198.73)	34 (17.67, 63.11)	78.43 (55.42, 107.12)	74.84 (54.01, 93.77)
Democratic People's Republic of Korea	50.93 (31.26, 78.4)	54.29 (30.1, 87.15)	530.83 (114.42, 1182.64)	60.5 (47.07, 75.91)	76.28 (66.39, 87.17)	0.08 (0.04, 0.33)	430.48 (59.49, 991.9)	5.81 (3.9, 8.54)	6.18 (4.46, 8.84)	347.88 (187.18, 507.86)	18.44 (8.76, 39.07)	35.28 (22.86, 51.73)	85.32 (72.01, 100.09)	4077.1 (3434.08, 4787.92)	41.68 (12.85, 145.87)	6.73 (3.08, 14.69)	192.88 (135.25, 261.85)	22.56 (16.11, 29.02)
Democratic Republic of the Congo	12.17 (7.6, 19.13)	38.35 (21.3, 64.11)	523.01 (94.27, 1174.88)	96.96 (75.77, 124.11)	148.63 (96.03, 194.58)	0.69 (0.52, 0.96)	459.82 (81.1, 1023.87)	0.92 (0.7, 1.26)	4.56 (2.99, 6.54)	792.86 (519.73, 1112.64)	219.14 (114.67, 384.39)	66.35 (34.19, 113.75)	64.74 (51.84, 82.06)	2424.55 (1831.31, 3073.91)	55.22 (17.2, 189.92)	33.53 (8.98, 98.37)	97.23 (68.46, 132.19)	52.78 (30.22, 104.11)
Denmark	28.05 (16.85, 50.25)	91.76 (49.06, 144.59)	507.85 (105.22, 1118.04)	91.88 (74.62, 111.7)	78.79 (67.74, 92.34)	0.25 (0.12, 0.78)	573.5 (87.73, 1306.45)	36.13 (32.83, 39.82)	61.89 (47.16, 74.11)	88.78 (71.05, 109.41)	19.81 (14.84, 26.68)	61.61 (47.52, 83.62)	75.42 (67.98, 82.73)	608.48 (552.42, 660.51)	70.29 (18.92, 248.53)	0.01 (0, 0.08)	164.81 (115.15, 223.19)	57.61 (39.99, 75.47)
Djibouti	30.66 (16.14, 64.63)	66.35 (34.19, 113.75)	497.15 (72.01, 1144.06)	696.49 (535.9, 895.15)	110.02 (87.86, 129.11)	1.59 (0.83, 4.71)	345.29 (78.2, 752.22)	1.16 (0.81, 1.61)	5.65 (3.7, 8.18)	1254.54 (899.75, 1780.66)	147.05 (62.25, 284.11)	62.14 (31.07, 109.55)	75.48 (61.75, 112.22)	2285.62 (1758.61, 2964.47)	50.93 (16.66, 169.07)	47.49 (22.36, 100.3)	49.57 (34.53, 67.08)	91.17 (65.02, 117.35)
Dominica	39.19 (17.61, 83.03)	56.72 (25.26, 102.81)	506.53 (64.09, 1191.37)	228.79 (127.62, 450.49)	137.55 (107.97, 163.14)	1.65 (0.5, 14.25)	492.76 (71.6, 1129.64)	25.97 (18.71, 34.38)	7.5 (5.93, 9.53)	1037.8 (668.11, 1475.46)	53.49 (31.81, 85.35)	115.21 (76.39, 161.71)	96.14 (79.64, 113.58)	1365.21 (1140.94, 1616.83)	51.88 (15.22, 187.99)	5.97 (3.71, 14.34)	64.26 (47.16, 84.55)	41.83 (30, 54.38)
Dominican Republic	16.66 (10.19, 23.38)	56.59 (35.93, 86.44)	561.97 (99.4, 1276.9)	93.59 (71.03, 120.3)	111 (83.83, 129.8)	2.08 (0.81, 3.5)	497.33 (71.99, 1135.48)	12.95 (8.07, 20.1)	7.62 (5.64, 10.28)	401.15 (237.93, 621.61)	27.2 (14.27, 51.8)	55.98 (32.37, 89.47)	86.28 (70.09, 104.58)	1974.67 (1515.36, 2577.46)	52.18 (14.97, 187.88)	7.87 (4.29, 18.66)	156.13 (109.46, 212.2)	44.27 (31.83, 56.93)
Ecuador	41.57 (15.24, 107.04)	80.6 (46.16, 126.36)	569.31 (63.68, 1364.4)	243.09 (148.47, 355.52)	113.67 (94.81, 131.23)	3.3 (2.09, 6.44)	445.77 (72.47, 998.02)	11.63 (8.87, 15.18)	5.93 (4.62, 7.43)	246.59 (168.27, 355.66)	42.21 (28.56, 61.15)	72.64 (39.34, 118.2)	85.7 (68.23, 104.99)	938.23 (768.25, 1170.45)	47.23 (15.59, 172.22)	2.42 (1.51, 6.03)	47.62 (33.36, 64.48)	41.84 (30.11, 54.17)
Egypt	36.63 (26.97, 47.15)	51.49 (39.18, 66.29)	506.79 (104.41, 1124.8)	102.13 (80.61, 128.97)	64.5 (46.67, 78.35)	0.65 (0.5, 0.81)	621.14 (103.98, 1420.17)	7.94 (4.57, 12.38)	15.27 (9.64, 32.43)	113.98 (72.41, 163.96)	34.51 (13.45, 83.72)	51.22 (31.68, 76.03)	98.59 (77.11, 142.38)	2138.03 (1636.78, 2809.76)	69.11 (22.63, 207.78)	7.7 (2.47, 23.18)	198.12 (137.66, 270.06)	31.24 (22.25, 40.28)
El Salvador	16.19 (11.39, 23.27)	50.41 (33.89, 72.28)	348 (79.06, 763.03)	1442.26 (931.73, 2255.54)	64.58 (43.97, 96.8)	754.94 (175.66, 1897.51)	517.01 (74.6, 1187.64)	3.87 (2.85, 5.04)	5.58 (4.09, 7.22)	139.89 (94.78, 206.7)	55.33 (34.47, 83.04)	52.24 (26.11, 90.47)	74.83 (60.26, 91.44)	734.47 (569.49, 958.76)	52.71 (15.51, 190.34)	1.43 (0.83, 3.89)	52.38 (37.85, 70.23)	117.22 (57.73, 271.86)
Equatorial Guinea	68.66 (43.95, 104.29)	51.48 (34.75, 73.73)	670.06 (101.82, 1522.46)	76.42 (59.74, 94.66)	80.14 (71.94, 88.16)	0.06 (0.03, 0.31)	458.57 (81.68, 1021.45)	1.2 (0.8, 1.75)	4.79 (2.82, 8.32)	622.57 (308.49, 938.96)	94.1 (44.4, 179.9)	96.76 (47.97, 162.73)	81.78 (61.98, 105.49)	1855.4 (1370.02, 2464.48)	55.65 (17.72, 189.45)	10.27 (1.01, 69.43)	97.31 (67.7, 132.59)	26.36 (19.04, 33.58)
Eritrea	13.21 (8.66, 19.07)	56.75 (36.8, 81.76)	496.78 (71.96, 1148.74)	639.26 (429.15, 928.24)	78.29 (67, 89.84)	5.63 (3.95, 10.38)	348.55 (77.8, 760.26)	1.11 (0.82, 1.47)	6.92 (4.75, 9.78)	1088.72 (689.17, 1694.16)	142.94 (71.73, 266.97)	56.72 (25.26, 102.81)	78.96 (61.2, 107.96)	2855.45 (2232.3, 3605.59)	51.12 (17.07, 167.76)	66.9 (30.24, 124.09)	70.84 (49.94, 95.73)	182.99 (89.92, 457.91)
Estonia	39.4 (17.71, 82.76)	66.69 (30.24, 120.48)	609.94 (105.08, 1394.51)	145.86 (105.03, 204.13)	83.92 (58.4, 104.91)	2.42 (1.31, 5.03)	519.64 (140.38, 1088.39)	3.51 (2.83, 4.33)	25.27 (16.7, 33.47)	110.63 (81.85, 138.39)	11.19 (7.91, 16.92)	77 (54.89, 109.94)	67.16 (55.68, 80.72)	812.78 (656.71, 1024.62)	89.41 (29.91, 267.58)	0.03 (0, 0.16)	116.41 (75.75, 170.04)	73.92 (51.74, 97.1)
Eswatini	46.94 (16.02, 130.36)	76.65 (54.71, 102.92)	645.02 (64.3, 1553.57)	94.84 (69.97, 126.41)	71.97 (51.97, 89.87)	3.67 (1.98, 5.84)	460.71 (80.12, 1031.62)	2.54 (1.79, 3.55)	7.35 (5.24, 10.18)	742.07 (531.3, 1000.98)	44.01 (24.05, 76.8)	91.21 (58.45, 130.78)	75.6 (59.58, 94.8)	2694.33 (2019.34, 3537.38)	55.31 (17.11, 190.38)	6 (2.94, 10.56)	75.55 (53.1, 102.75)	51.55 (36.52, 64.56)
Ethiopia	20.03 (14.15, 27.97)	58.56 (32.3, 94.99)	506.69 (64.62, 1181.99)	119.17 (72.3, 213.89)	140.58 (103.45, 170.87)	0.83 (0.51, 3.16)	311.86 (66.33, 691.92)	0.94 (0.71, 1.24)	4.78 (2.78, 6.74)	1897.94 (1441.88, 2451.53)	156.12 (91.01, 243.51)	39.98 (24.6, 60.14)	65.97 (55.01, 100.63)	1777.86 (1411.33, 2139.63)	41.31 (14.05, 136.4)	59.22 (41.19, 83.79)	35.64 (25.08, 48.38)	72.21 (38.93, 155.39)
Fiji	12.75 (9.7, 16.83)	53.01 (40.89, 71.13)	606.3 (104.42, 1382.7)	161.18 (121.58, 232.5)	72.68 (56.2, 93.69)	1.02 (0.67, 1.84)	505.11 (65.59, 1178.58)	3 (2.19, 3.97)	4.13 (3.19, 5.31)	441.92 (265.56, 631.5)	63 (28.08, 112.17)	58.25 (35.39, 88.7)	151.39 (102.74, 186.57)	2459.66 (2025.09, 2973.45)	47.6 (13.33, 173.03)	0.99 (0.58, 5.11)	73.03 (51.29, 99.46)	28.43 (20.53, 36.65)
Finland	9.2 (6.51, 12.63)	42.11 (26.37, 63.58)	504.26 (64.16, 1173.37)	267.63 (156.89, 466.5)	166.42 (114.06, 209.95)	1.46 (0.62, 11.48)	645.24 (91.12, 1490.15)	53.03 (46.88, 59.36)	40.11 (30.52, 47.76)	59.52 (45.55, 73.14)	16.55 (11.54, 22.18)	83.48 (66.82, 109.74)	83.12 (74.88, 91.69)	670.9 (606.58, 732.11)	69.84 (19.36, 242.25)	0.01 (0, 0.13)	35.69 (25.12, 48.43)	84.54 (59.05, 111.69)
France	18.69 (13.76, 25.94)	90.59 (69.35, 121.06)	535.58 (97.76, 1203.65)	71.76 (54.96, 93.33)	130.45 (86.97, 167.17)	33.21 (8.44, 54.93)	649.97 (106.56, 1458.56)	40.39 (36.07, 44.67)	39.48 (31.17, 47.48)	110.69 (89.37, 134.9)	17.73 (13.69, 22.36)	78.42 (60.67, 108.96)	74.21 (66.17, 82.49)	453.61 (408.05, 495.02)	75.66 (23.05, 238.58)	0.04 (0.02, 0.16)	87.33 (60.93, 119.34)	66.91 (46.99, 88.12)
Gabon	26.12 (18.9, 30.72)	59.54 (49.31, 75.16)	609.04 (86.11, 1385.48)	111.77 (98.49, 127.37)	83.57 (77.11, 88.44)	0.04 (0.03, 0.13)	464.5 (81.8, 1041.04)	1.29 (0.94, 1.77)	5.3 (3.48, 8.84)	672.78 (451.43, 960.29)	98.57 (47.19, 171.51)	108.75 (60.63, 172.15)	94.78 (76.14, 116.74)	2070.06 (1648.87, 2503.73)	55.76 (17.78, 187.57)	5.55 (1.34, 14.72)	64.52 (45.27, 87.36)	29.87 (21.82, 38.2)
Gambia	11.84 (7.61, 18.69)	47.42 (29.95, 70.49)	498.99 (91.67, 1114.8)	738.28 (587.01, 922.21)	100.87 (89.4, 112.2)	0.26 (0.03, 0.72)	546.84 (81.09, 1253.73)	1.86 (1.39, 2.4)	9.97 (7.36, 13.96)	973.79 (640.34, 1450.67)	151.19 (78.35, 263.62)	68.33 (41.03, 105.54)	99.8 (81.78, 121.04)	2403.15 (1923.44, 2883.02)	56.93 (17.71, 199.22)	31.46 (11.14, 69.92)	88.38 (61.27, 120.37)	68.12 (49.67, 86.18)
Georgia	23.93 (18.37, 28.18)	81.65 (70.9, 96.12)	583.22 (65.98, 1403.3)	98.16 (59.64, 157.01)	96.32 (81.2, 110.06)	7.56 (4.78, 12.39)	497.91 (90.27, 1109.09)	4.28 (3.59, 5.15)	11.97 (8.38, 15.19)	424.92 (332.41, 539.82)	36.95 (23.51, 55.31)	56.59 (35.93, 86.44)	75.14 (64.59, 85.62)	3073.04 (2613.84, 3546.04)	67.57 (19.18, 228.01)	0.16 (0.09, 0.33)	85.79 (60.65, 116.66)	73.07 (50.45, 97.59)
Germany	60.24 (33.58, 112.61)	37.86 (21.82, 61.21)	467.6 (83.04, 1057.45)	709.47 (377.19, 1020.49)	82.72 (68.85, 96.93)	8.53 (2.89, 16.34)	708.37 (92.3, 1654.68)	34.58 (32.25, 36.99)	46.27 (37.82, 58.84)	89.67 (75.94, 105.24)	27.19 (22.32, 33.33)	88.34 (61.68, 133.12)	86.42 (78.85, 94.67)	565.79 (512.8, 616.26)	70.44 (19.79, 233.7)	0.02 (0.01, 0.07)	29.09 (20.4, 39.45)	57.56 (40.34, 76.25)
Ghana	24.13 (18.14, 32.85)	98.95 (87.22, 110.57)	2.54 (1.99, 3.21)	81.53 (40.06, 146.91)	1755.39 (1459.64, 2081.86)	638.26 (466.17, 827.42)	552.92 (83.42, 1277.83)	2.98 (2.2, 4.03)	25.22 (16.31, 34.41)	1711.44 (1079.36, 2517.02)	182.57 (89.91, 353.19)	87.8 (47.51, 136.21)	72.85 (62.01, 83.59)	2748.96 (2311.64, 3281.83)	57.65 (17.49, 198.55)	34.27 (16.22, 61.51)	50.46 (33.45, 75.59)	85.99 (61.71, 108.78)
Greece	21.03 (15.4, 28.5)	77.82 (65.32, 93.52)	2.04 (1.71, 2.41)	78.97 (56.35, 110.8)	1273.93 (1098.69, 1481.18)	15.5 (12.97, 18.37)	680.95 (93.38, 1576.31)	33.58 (28.75, 39.47)	26.16 (17.98, 31.48)	76.62 (61.94, 93.44)	33.26 (24.62, 44.38)	48.26 (34.92, 70.3)	80.37 (72.98, 87.72)	990.79 (908.51, 1062.77)	70.3 (19.15, 241.78)	0.16 (0.05, 0.33)	75.85 (51.58, 108.01)	55.36 (39.22, 72.52)
Greenland	8.07 (6.62, 9.24)	87.78 (79.45, 95.44)	2.23 (1.82, 2.74)	28.5 (14.08, 53.6)	2965.42 (2498.93, 3450.87)	86.76 (62.89, 119.72)	587.44 (81.72, 1371.19)	12.09 (9.66, 14.98)	29.71 (22.19, 38.18)	145.87 (95.57, 215.57)	31.39 (15.43, 59.9)	63.69 (40.4, 94.88)	122.09 (89.93, 145.84)	1594.55 (1356.35, 1844.58)	65.72 (17.11, 225.07)	0.67 (0.46, 1.5)	54.28 (37.87, 75.18)	138.78 (98.2, 176.26)
Grenada	30.5 (23.2, 43.37)	72.97 (59.72, 88.2)	3.6 (2.26, 5.51)	86.95 (35.47, 181.05)	2701.11 (2095.81, 3292.76)	27.89 (22.91, 34.18)	492.79 (72.33, 1131.69)	18.42 (15.85, 20.96)	14.6 (11.93, 20.23)	480.46 (341.1, 672.01)	40.9 (25.99, 61.67)	78.31 (51.26, 114.46)	86.88 (79.21, 95.49)	1807.07 (1640.91, 1984.86)	51.93 (15.12, 186.97)	2.91 (1.44, 9.97)	49.56 (35.51, 64.32)	42.44 (29.95, 56.07)
Guam	26.84 (19.25, 37.04)	75.48 (61.75, 112.22)	40.43 (36.58, 44.61)	21.09 (16.32, 26.97)	568.96 (519.35, 618.26)	66.93 (54.3, 82.61)	506.96 (66.01, 1187.69)	2.48 (1.98, 3.11)	3.14 (2.57, 3.88)	256.38 (182.4, 348.61)	40.7 (20.48, 70.98)	50.37 (32.68, 75.54)	98.79 (77.87, 118.2)	1488.65 (1281.48, 1713.3)	48.02 (13.78, 171.14)	0.68 (0.51, 1.6)	72.15 (50.85, 95.41)	66.28 (47.68, 85.47)
Guatemala	21.55 (15.81, 28.88)	75.6 (59.58, 94.8)	17.37 (13.9, 21.33)	18.39 (11.55, 28.48)	604.11 (513.89, 711.35)	76.97 (58.97, 99.64)	510.34 (71.92, 1174.56)	4.48 (3.49, 5.72)	7.16 (5.2, 9.11)	270.48 (193.18, 374)	67.69 (38.92, 102.92)	64.45 (35.42, 102.75)	66.13 (55.23, 79.23)	964.67 (789.52, 1179.86)	52.32 (15.7, 191.23)	2.49 (1.05, 7.9)	80.89 (57.53, 104.76)	69.11 (42.97, 126.6)
Guinea	83.15 (59.47, 112.4)	72.85 (62.01, 83.59)	1.91 (1.54, 2.36)	28.72 (17.64, 44.36)	2294.03 (1909.44, 2788.67)	1411.47 (990.91, 1960.67)	552.64 (81.4, 1265.89)	1.77 (1.31, 2.36)	9.3 (6.99, 12.9)	1797.18 (1232.34, 2575.93)	387.21 (165.35, 806.9)	80.6 (46.16, 126.36)	96.42 (77.92, 119.75)	2545.83 (2051.51, 3126.96)	57.14 (17.48, 198.19)	84.43 (37.83, 175.46)	156.2 (89.93, 302.34)	76.25 (56.06, 95.6)
Guinea-Bissau	77.15 (56.83, 104.5)	93.15 (77.9, 110.74)	6.39 (4.69, 9.39)	58.09 (38.39, 84.54)	1531.54 (1372.67, 1728.8)	892.96 (689.07, 1160.37)	550.79 (81.8, 1259.77)	2.04 (1.52, 2.72)	11.72 (8.3, 17.27)	1816.95 (1238.27, 2653.09)	301.89 (150.03, 571.57)	82.98 (48.53, 127.61)	100.95 (81.48, 124.15)	3238.06 (2572.99, 3971.97)	57.19 (17.79, 196.61)	93.87 (51.18, 164.33)	50.39 (35.42, 64.88)	83.21 (60.68, 105.86)
Guyana	5.42 (4.37, 6.28)	84.18 (75.43, 92.88)	0.86 (0.62, 1.17)	170.9 (80.04, 329.34)	2670.13 (2065.51, 3480.24)	48.22 (35.84, 63.99)	494.45 (72.21, 1133.96)	15.09 (11.42, 19.5)	6.67 (5, 9.34)	615.57 (406.28, 870.1)	32.56 (21.19, 48.92)	103.32 (68.93, 146.36)	93.15 (77.9, 110.74)	3234.49 (2539.86, 4033.75)	51.76 (15.31, 187.25)	2.76 (1.35, 5.58)	305.56 (98.22, 849.1)	42.51 (30.49, 53.77)
Haiti	10.5 (8.63, 13.27)	56.11 (47.21, 66.05)	2.65 (1.72, 4.22)	250.62 (122.69, 480.14)	2352.13 (1826.5, 3050.98)	548.29 (377.95, 761.64)	499.49 (72.64, 1148.8)	13 (8.6, 18.81)	12.46 (8.28, 20.88)	1108.32 (742.89, 1566.24)	325.43 (89.02, 783.6)	87.39 (55.5, 126.66)	96.02 (66.88, 134.4)	3593.56 (2437.31, 5116.47)	51.86 (15.37, 191.3)	95.62 (47.42, 198.83)	83.11 (60.16, 105.99)	157.72 (77.38, 294.33)
Honduras	10.46 (8.29, 13.07)	83.13 (72.12, 94.8)	1.55 (1.15, 2.07)	426.19 (175.37, 856.47)	2540.8 (2053.07, 3168.77)	59.57 (41.25, 78.86)	510.09 (75.31, 1172.84)	18.27 (11.09, 26.97)	7.94 (5.06, 12.44)	189.01 (122.34, 272.58)	46.79 (21.31, 89.93)	71.65 (41.67, 111.9)	127.45 (96.78, 149.55)	2046.36 (1647.2, 2625.41)	52.21 (15.53, 191.83)	4.43 (1.88, 9.94)	86.55 (60.96, 126.69)	54.44 (38.4, 72.21)
Hungary	48.6 (31.28, 61.49)	75.07 (63.71, 88.47)	14.34 (10.78, 18.55)	34.88 (23.6, 49.99)	661.54 (524.07, 827.02)	19.54 (15.44, 24.27)	508.38 (103.47, 1129.43)	21.22 (17.2, 26.12)	29 (22.79, 37.79)	80.13 (59.71, 102.12)	24.97 (17.49, 35.43)	60.56 (40.7, 89.66)	69.99 (59.77, 81.36)	1284.24 (1085.68, 1503.21)	73.62 (22.8, 231.67)	0.18 (0.09, 0.38)	59.85 (40.39, 87.39)	85.33 (60.17, 112.29)
Iceland	20.68 (14.84, 28.8)	75.68 (64.17, 89.99)	4.24 (3.12, 5.66)	3.58 (1.99, 7.24)	1558.47 (1319.73, 1838.67)	19.45 (15.74, 24.1)	646.17 (90.81, 1495.77)	37.97 (32.9, 43.56)	47.91 (37.14, 64.1)	66.35 (47.61, 92.55)	19.96 (13.29, 30.35)	81.27 (64.5, 105.72)	94.64 (83.87, 106.13)	403.87 (357.19, 448.87)	69.96 (18.88, 245.37)	0.02 (0.01, 0.08)	71.55 (50.34, 93.22)	60.05 (42.14, 79.54)
India	19.03 (14.31, 24.25)	105.04 (85.64, 124.47)	20.11 (16.28, 24.54)	22.66 (16.28, 31.33)	1036.26 (857.54, 1238.2)	172.1 (145.84, 203.69)	529.22 (68.06, 1200.93)	4.53 (3.6, 5.54)	8.43 (6.92, 10.45)	695.49 (538.12, 912.11)	67.59 (38.76, 114.91)	43.99 (31.84, 57.7)	82.89 (71.28, 95.51)	1505.3 (1295.66, 1717.29)	52.44 (14.74, 192.91)	44.22 (27.73, 68.51)	44.95 (32.13, 58.67)	65.92 (48.07, 82.32)
Indonesia	21.2 (15.02, 28.87)	72.4 (58.51, 91.37)	1.77 (1.27, 2.39)	271.7 (138.51, 490.75)	2179 (1715, 2686.16)	153.53 (122.95, 191.75)	594.63 (71.44, 1419.03)	3.4 (2.41, 4.64)	4.03 (2.81, 5.91)	576.7 (402.41, 767.85)	70.25 (46.15, 96.83)	38.47 (27.05, 52.91)	87.3 (70.07, 102.68)	4007.63 (3454.64, 4420.82)	53.74 (15.07, 196.64)	55.54 (32.6, 71.6)	74.84 (54.01, 93.77)	78.53 (57.48, 99.33)
Iran (Islamic Republic of)	31.94 (24.81, 38.68)	78.79 (67.74, 92.34)	36.13 (32.83, 39.82)	19.81 (14.84, 26.68)	608.48 (552.42, 660.51)	38.61 (33.5, 44.3)	628.28 (115.21, 1411.23)	4.7 (4.12, 5.36)	29.17 (23.69, 37.41)	153.79 (117.66, 199.65)	35.37 (25.59, 47.13)	51.49 (39.18, 66.29)	76.8 (66.9, 84.86)	1262.2 (1153.53, 1346.27)	77.57 (24.94, 236.42)	1.2 (0.89, 1.66)	57.61 (39.99, 75.47)	63.33 (39.87, 101.97)
Iraq	28.19 (21.6, 37.76)	111 (83.83, 129.8)	12.95 (8.07, 20.1)	27.2 (14.27, 51.8)	1974.67 (1515.36, 2577.46)	67.4 (53.37, 84.58)	595.39 (102.82, 1355.63)	1.84 (1.41, 2.32)	14.31 (10.56, 18.6)	235.47 (160.69, 346.52)	43.92 (26.76, 71.45)	55.44 (36.14, 82.07)	85.57 (71, 115.2)	2922.92 (2399.04, 3459.06)	66.24 (22.09, 190.34)	3.99 (2.32, 6.7)	44.27 (31.83, 56.93)	264.58 (89.56, 729.17)
Ireland	32.47 (23.41, 44.3)	64.58 (43.97, 96.8)	3.87 (2.85, 5.04)	55.33 (34.47, 83.04)	734.47 (569.49, 958.76)	14.02 (12.03, 16.35)	650.48 (92.37, 1498.81)	58.75 (52.03, 64.85)	55.86 (41.61, 68.64)	76.59 (60.93, 94.59)	34.47 (26.28, 44.93)	52.58 (36.7, 79.87)	84.18 (75.43, 92.88)	497.09 (443.05, 543.06)	70.22 (19.69, 245.41)	0.01 (0, 0.13)	117.22 (57.73, 271.86)	58.92 (41.51, 77.39)
Israel	27.39 (21.07, 36.59)	83.92 (58.4, 104.91)	3.51 (2.83, 4.33)	11.19 (7.91, 16.92)	812.78 (656.71, 1024.62)	13.67 (12.04, 15.54)	652.53 (91.97, 1515.31)	27.27 (24.75, 29.86)	16.4 (11.66, 20.18)	67.84 (54.05, 84.69)	26 (20.25, 32.98)	58.63 (43.8, 83.96)	77.26 (69.84, 84.84)	473.06 (427.59, 515.7)	70.38 (19.87, 242.17)	0.02 (0, 0.12)	73.92 (51.74, 97.1)	72.66 (47.88, 111.2)
Italy	18.44 (12.08, 34.41)	72.68 (56.2, 93.69)	3 (2.19, 3.97)	63 (28.08, 112.17)	2459.66 (2025.09, 2973.45)	9.34 (8.63, 10.02)	754.04 (91.27, 1781.73)	37.56 (33.92, 40.9)	34.84 (27.41, 43.42)	75.19 (60.67, 91.46)	16.76 (13, 20.37)	59.25 (50.96, 71.13)	72.97 (64.95, 80.6)	559.01 (504.58, 599.16)	73.95 (19.54, 279.82)	0.24 (0.18, 0.36)	28.43 (20.53, 36.65)	52.32 (37.46, 67.61)
Jamaica	7.63 (6.5, 8.28)	83.57 (77.11, 88.44)	1.29 (0.94, 1.77)	98.57 (47.19, 171.51)	2070.06 (1648.87, 2503.73)	43.15 (33.28, 55.89)	499.46 (72.96, 1142.13)	13.89 (10.14, 18.22)	7.06 (5.47, 8.81)	411.22 (276.98, 578.27)	20.65 (13.37, 31.36)	64.45 (38.61, 98.39)	76.58 (64.3, 90.9)	1735.5 (1412.24, 2108.48)	52.26 (15.42, 189.44)	0.39 (0.18, 0.93)	29.87 (21.82, 38.2)	36.01 (25.82, 46.13)
Japan	56.89 (24.88, 80.13)	82.72 (68.85, 96.93)	34.58 (32.25, 36.99)	27.19 (22.32, 33.33)	565.79 (512.8, 616.26)	9.77 (8.47, 11.15)	407.51 (84.39, 912.56)	18.51 (16.97, 19.8)	5.77 (4.56, 8.02)	69.57 (55.12, 86.49)	21.63 (15.34, 26)	50.2 (42.23, 61.67)	55.65 (48.47, 61.02)	730.05 (651.76, 807.39)	64.05 (17.9, 202.39)	0.06 (0.03, 0.12)	57.56 (40.34, 76.25)	93.26 (65.6, 121.17)
Jordan	130.27 (50.62, 252.38)	1273.93 (1098.69, 1481.18)	33.58 (28.75, 39.47)	33.26 (24.62, 44.38)	990.79 (908.51, 1062.77)	52.65 (42.36, 66.37)	590.25 (104.04, 1339.06)	3.22 (2.52, 4.19)	18.96 (13.64, 23.87)	225.96 (157.2, 308.77)	29.67 (17.23, 50.03)	49.9 (31.32, 77.75)	74.2 (62.95, 86.68)	1448.01 (1220.41, 1679.54)	66.17 (22.67, 191.4)	0.97 (0.71, 1.46)	55.36 (39.22, 72.52)	34.42 (24.17, 44.83)
Kazakhstan	155.45 (78.52, 274.61)	568.96 (519.35, 618.26)	2.48 (1.98, 3.11)	40.7 (20.48, 70.98)	1488.65 (1281.48, 1713.3)	47.5 (39.78, 56.47)	499.83 (91.04, 1119.08)	1.36 (1.13, 1.62)	24.72 (18.03, 34.12)	190.49 (143.15, 242.73)	37.57 (22.66, 58.28)	60.06 (35.78, 94.52)	89.96 (78.9, 100.94)	3137.1 (2742.87, 3532.48)	67.78 (19.13, 230.28)	0.03 (0.01, 0.27)	66.28 (47.68, 85.47)	60.05 (42.33, 77.64)
Kenya	185.69 (108.16, 301.39)	1531.54 (1372.67, 1728.8)	2.04 (1.52, 2.72)	301.89 (150.03, 571.57)	3238.06 (2572.99, 3971.97)	538.99 (453.04, 658.45)	372.21 (85.71, 809.71)	1.07 (0.86, 1.34)	4.75 (3.49, 6.76)	1012.33 (792.26, 1334.99)	79.85 (52.54, 120.01)	50.41 (33.89, 72.28)	71.27 (60.51, 94.39)	2126.23 (1643.73, 2566.19)	55.16 (18.24, 172.3)	284.59 (142.46, 497.71)	83.21 (60.68, 105.86)	36.45 (26.51, 47.19)
Kiribati	301.47 (168.43, 489.5)	2540.8 (2053.07, 3168.77)	18.27 (11.09, 26.97)	46.79 (21.31, 89.93)	2046.36 (1647.2, 2625.41)	579.87 (463.3, 708.33)	510.81 (64.25, 1190.15)	15.05 (10.41, 21.99)	7.09 (4.83, 11.75)	847.23 (518.48, 1368.59)	92.25 (29.55, 190.57)	84.82 (60.99, 115.6)	213.52 (159.28, 259.9)	6199.25 (5014.55, 7434.74)	47.66 (13.54, 170.76)	40.08 (16.35, 89.4)	54.44 (38.4, 72.21)	22.4 (16.17, 28.94)
Kuwait	117.13 (51.92, 222.17)	1036.26 (857.54, 1238.2)	4.53 (3.6, 5.54)	67.59 (38.76, 114.91)	1505.3 (1295.66, 1717.29)	20.1 (16.16, 24.73)	578.27 (99.65, 1315.06)	5.93 (4.29, 7.51)	17.33 (12.8, 22.55)	114.7 (89.36, 143.53)	35.4 (25.52, 48.35)	48.3 (28.33, 81.43)	56.11 (47.21, 66.05)	938.42 (795, 1093.27)	62.82 (20.81, 186.43)	0.03 (0, 0.08)	65.92 (48.07, 82.32)	52.03 (34.5, 79.55)
Kyrgyzstan	219.35 (115.09, 364.92)	1974.67 (1515.36, 2577.46)	1.84 (1.41, 2.32)	43.92 (26.76, 71.45)	2922.92 (2399.04, 3459.06)	48.82 (42.03, 56.39)	501.35 (92.13, 1117.73)	3.34 (2.91, 3.8)	8.87 (6.83, 11.18)	730.12 (611.73, 853.99)	53.99 (36.54, 75.72)	52.71 (30.52, 83.35)	56.43 (49.42, 63.52)	2485.93 (2202.24, 2812.57)	67.79 (19.17, 226.01)	0.16 (0.01, 0.47)	264.58 (89.56, 729.17)	51.94 (37.36, 67.25)
Lao People's Democratic Republic	227.89 (129.69, 360.48)	2459.66 (2025.09, 2973.45)	37.56 (33.92, 40.9)	16.76 (13, 20.37)	559.01 (504.58, 599.16)	158.8 (104.58, 233.07)	577.81 (64.03, 1391.9)	2.72 (1.84, 3.82)	5.14 (3.81, 7.31)	919.38 (620.76, 1275.89)	126.2 (56.08, 235.94)	41.33 (21.28, 66.69)	85.74 (71.62, 99.1)	3694.66 (3013.01, 4564.75)	50.21 (13.77, 196.4)	58.71 (31.32, 98.01)	52.32 (37.46, 67.61)	33.9 (24.83, 42.62)
Latvia	92.7 (38.91, 186.35)	990.79 (908.51, 1062.77)	3.22 (2.52, 4.19)	29.67 (17.23, 50.03)	1448.01 (1220.41, 1679.54)	20.49 (17.01, 24.41)	522.23 (140.62, 1101.69)	8.3 (6.93, 10.03)	33.34 (22.24, 43.5)	199 (139.73, 253.47)	12.15 (8.63, 17.77)	47.41 (31.43, 71.99)	64.45 (55.4, 74.36)	1862.17 (1602.8, 2197.62)	89.63 (30.01, 266.54)	0.02 (0, 0.14)	34.42 (24.17, 44.83)	74.56 (51.91, 98.11)
Lebanon	288.87 (147.21, 472.95)	2046.36 (1647.2, 2625.41)	15.05 (10.41, 21.99)	92.25 (29.55, 190.57)	6199.25 (5014.55, 7434.74)	29.51 (22.23, 38.5)	605.75 (104, 1385.48)	3.28 (2.16, 5.08)	23.51 (16.43, 30.28)	128.9 (92.51, 175.53)	33.11 (15.41, 65.44)	51.7 (32.2, 80.93)	69.53 (57.25, 91.55)	752.9 (593.29, 935.91)	66.99 (22.73, 191.66)	14.92 (3.22, 50.93)	22.4 (16.17, 28.94)	135.04 (45.07, 386.42)
Lesotho	87.32 (56.24, 132.38)	559.01 (504.58, 599.16)	2.72 (1.84, 3.82)	126.2 (56.08, 235.94)	3694.66 (3013.01, 4564.75)	446.85 (326.12, 588.48)	457.27 (79.62, 1016.91)	2.48 (1.75, 3.48)	8.13 (5.72, 11.4)	1178.74 (740.52, 1761.84)	59.8 (31.42, 104.7)	73.74 (45.2, 111.07)	72.56 (58.5, 88.3)	3523.08 (2720.19, 4500.32)	55.15 (17.27, 191.2)	10.64 (5.04, 18.02)	33.9 (24.83, 42.62)	49.82 (36.14, 63.11)
Liberia	135.95 (55.95, 237.87)	3694.66 (3013.01, 4564.75)	2.48 (1.75, 3.48)	59.8 (31.42, 104.7)	3523.08 (2720.19, 4500.32)	562.5 (406.51, 759.71)	537.82 (81.86, 1234.04)	1.65 (1.16, 2.38)	7.56 (5.65, 10.41)	1203.85 (754.03, 1850.78)	181.82 (92.55, 338.11)	73.99 (41.33, 120.66)	81.12 (66.8, 97.63)	1970.95 (1548.75, 2546.61)	56.31 (16.99, 195.22)	19.18 (6.42, 52.57)	49.82 (36.14, 63.11)	105.08 (63.46, 202.71)
Libya	234.73 (124.54, 380.71)	2271.1 (1851.18, 2763.24)	21.52 (17.79, 25.97)	25.34 (17.49, 35.4)	1425.97 (1206.58, 1684.19)	36.19 (28.39, 45.77)	594.67 (103.98, 1347.04)	3.71 (2.3, 5.43)	21.8 (14.92, 30.16)	116.45 (86.54, 158.29)	55.79 (25.42, 111.14)	51.48 (34.75, 73.73)	84.83 (65.34, 108.35)	1570.47 (1237.33, 2001.15)	66.41 (22.85, 190.99)	1.18 (0.71, 1.96)	82.01 (57.1, 107.2)	100.12 (52.04, 214.74)
Lithuania	198.62 (109.52, 312.86)	4403.36 (3166.01, 5586.81)	1.02 (0.77, 1.31)	158.11 (79.69, 290.6)	2271.1 (1851.18, 2763.24)	25.02 (21.28, 29.49)	469.76 (118.07, 999.34)	21.52 (17.79, 25.97)	30.81 (21.93, 38.88)	105.47 (81.99, 126.78)	25.34 (17.49, 35.4)	56.92 (38.17, 83.05)	65.54 (55.87, 76.83)	1425.97 (1206.58, 1684.19)	83.02 (26, 267.24)	0.17 (0.07, 0.31)	69.76 (49.97, 87.48)	82.01 (57.1, 107.2)
Luxembourg	291.19 (174.68, 447.42)	1579.32 (1252.32, 1944.02)	1.64 (1.16, 2.25)	484.01 (173.33, 1055.1)	2240.73 (1823.31, 2750.72)	9.83 (7.94, 12.41)	633.38 (105.06, 1437.55)	29.29 (24.87, 34.39)	46.49 (36.81, 61.96)	105.31 (79.11, 138.99)	13.52 (8.43, 20.9)	61.7 (44.15, 90.64)	83.13 (72.12, 94.8)	513.18 (448.07, 581.69)	75.28 (23.01, 243.71)	0.04 (0.02, 0.16)	88.44 (62.02, 137.71)	63.52 (44.98, 82.68)
Madagascar	141.8 (95, 213.01)	540.46 (484.18, 593.21)	1.95 (1.35, 2.71)	147.19 (72.88, 273.2)	1650.31 (1310.11, 2034.68)	485.46 (375.36, 603.03)	350.56 (77.58, 769.52)	1.03 (0.81, 1.28)	6 (4.25, 8.39)	593.36 (399.79, 861.49)	146.31 (76.29, 262.56)	46.2 (20.35, 83.62)	56.81 (44.17, 77.37)	3914.1 (2931.26, 4925.46)	51.31 (17.06, 167.46)	49.44 (22.08, 97.08)	88.96 (64.48, 113.53)	82.2 (58.71, 103.81)
Malawi	109.14 (74.97, 150.59)	2513.75 (2051.13, 2925.1)	4.75 (3.18, 6.64)	33.19 (15.57, 59.69)	4403.36 (3166.01, 5586.81)	803.83 (629.03, 1022.31)	350.86 (80.82, 771.59)	1.02 (0.77, 1.31)	5.52 (3.39, 7.84)	1430.52 (1004.56, 1969.35)	158.11 (79.69, 290.6)	53.73 (26.84, 90.55)	69.64 (54.96, 97.41)	2271.1 (1851.18, 2763.24)	51.23 (16.88, 165.52)	93.56 (59.16, 141.53)	30.22 (21.83, 38.78)	69.76 (49.97, 87.48)
Malaysia	224.73 (115.21, 387.03)	2270.53 (1704.34, 2955.97)	2.47 (2.04, 2.96)	3.59 (2.56, 5)	3315.48 (2854.41, 3780.98)	48.81 (39.1, 60.92)	524.14 (63.85, 1254.51)	1.82 (1.42, 2.35)	3.72 (2.83, 4.79)	106.26 (73.68, 144.29)	28.69 (17.67, 43.44)	50.46 (31.62, 76.74)	85.55 (71.2, 102.18)	1940.29 (1598.14, 2377.98)	50.36 (13.71, 188.89)	2.75 (1.49, 4.46)	88.24 (61.84, 115.41)	36.38 (26.1, 47.31)
Maldives	153.49 (73.5, 285.94)	2742.82 (2314.31, 3272.53)	3.02 (2.13, 4.12)	146.18 (61.93, 273.47)	4271.35 (3660.01, 4972.93)	25.64 (20.15, 33.01)	552.87 (63.26, 1316.09)	6.06 (4.31, 8.7)	2.91 (1.69, 4.77)	429.22 (294.52, 622.97)	27.89 (15.54, 49.24)	55.42 (35.45, 83.25)	78.5 (66.62, 90.43)	1243.19 (1061.31, 1446.41)	49.75 (13.49, 191.02)	1.62 (1.03, 3.51)	60.75 (39.52, 90.45)	31.96 (22.69, 41.99)
Mali	261.07 (113.23, 477.87)	2032.37 (1444.83, 2736.1)	3.43 (2.17, 5.46)	56.72 (24.37, 119.08)	1579.32 (1252.32, 1944.02)	1466.79 (1048.91, 1996.9)	548.87 (80.11, 1257.25)	1.64 (1.16, 2.25)	10.03 (7.06, 14.35)	2515.93 (1804.71, 3383.34)	484.01 (173.33, 1055.1)	68.24 (40.55, 104.76)	85.62 (72.2, 100.45)	2240.73 (1823.31, 2750.72)	56.99 (17.5, 199.6)	104.58 (63, 166.47)	64.05 (45.27, 86.98)	88.44 (62.02, 137.71)
Malta	421.82 (277.18, 597.38)	3269.87 (2698.76, 3948.6)	3.84 (2.96, 4.95)	53.02 (37.69, 72.3)	976.27 (826.45, 1133.41)	19.53 (15.28, 24.55)	644.73 (89.72, 1488.66)	35.28 (29.52, 41.91)	15.91 (12.76, 21.21)	117.88 (87.59, 158.52)	36.13 (24.05, 52.21)	86.72 (69.47, 109.67)	82.36 (73, 92.83)	557.18 (491.31, 626.08)	69.82 (19.09, 240.21)	0.15 (0.09, 0.36)	121.81 (51.4, 308.78)	65.16 (45.86, 86.43)
Marshall Islands	274.03 (143.6, 441.05)	3537.32 (2889.29, 4267.56)	5.74 (4.27, 7.68)	48.78 (23.66, 87.88)	2683.49 (2150.32, 3295.05)	119.45 (87.09, 158.73)	503.45 (63.13, 1176.87)	4.69 (3.42, 6.36)	5.26 (3.88, 7.49)	388.35 (245.44, 586.46)	52.3 (24.44, 98.19)	56.75 (36.8, 81.76)	199.84 (127.72, 249.99)	4368.62 (3349.14, 5591.04)	47.38 (13.38, 174.66)	1.75 (0.67, 13.73)	62.07 (44.58, 80.64)	28.38 (20.57, 36.2)
Mauritania	167.73 (84.86, 291.94)	1079.42 (992.04, 1166.74)	40.05 (36.76, 43.16)	21.41 (16.47, 27.52)	540.46 (484.18, 593.21)	311.51 (210.81, 443.83)	552.21 (81.37, 1262.12)	1.95 (1.35, 2.71)	10.26 (7.44, 14.6)	1312.95 (922.05, 1807.16)	147.19 (72.88, 273.2)	73.91 (40.66, 119.3)	79.22 (61.51, 96.59)	1650.31 (1310.11, 2034.68)	57.53 (17.63, 198.6)	15.88 (7.82, 33.69)	134.45 (93.93, 176.77)	88.96 (64.48, 113.53)
Mauritius	32.05 (23.7, 42.67)	73.44 (22.64, 227.61)	1.66 (1.28, 2.14)	20.55 (11.31, 34.37)	2976.66 (2439.83, 3627.31)	30.52 (23.66, 38.53)	576.29 (63.96, 1385.78)	8.13 (6.38, 10.18)	4.52 (3.56, 6.02)	230.92 (166.14, 306.8)	35.51 (24.88, 49.78)	75.72 (44.41, 120.87)	75.07 (63.71, 88.47)	1480.26 (1243.28, 1745.34)	50.2 (13.6, 190.04)	0.07 (0.02, 0.68)	78.35 (55.71, 101.24)	69.48 (50.5, 89.34)
Mexico	14.04 (12.29, 15.92)	76.54 (23.15, 249.86)	2.17 (1.25, 3.49)	195.23 (77.51, 406.98)	3252.28 (2341.78, 4327.22)	23.62 (20.15, 27.47)	516.76 (79.05, 1172.59)	13.16 (11.06, 15.23)	11.97 (9.82, 14.67)	241.96 (186.39, 308.36)	62.46 (44.98, 81.44)	86.81 (68.69, 109.61)	77.08 (66.96, 87.47)	737.64 (646.5, 834.39)	55.95 (16.82, 194.92)	0.56 (0.31, 2.19)	35.96 (25.8, 45.93)	94.42 (67.82, 121.07)
Micronesia (Federated States of)	844.16 (585.73, 1196.09)	57.31 (17.39, 200.05)	2.78 (2.35, 3.26)	51.1 (36.98, 66.44)	2513.75 (2051.13, 2925.1)	99.7 (61.85, 129.42)	506.38 (65.01, 1184.03)	4.75 (3.18, 6.64)	5.07 (3.02, 7.5)	250.84 (156.43, 434.28)	33.19 (15.57, 59.69)	61.35 (39.84, 89.28)	199.15 (137.29, 247.44)	4403.36 (3166.01, 5586.81)	47.68 (14.04, 174.2)	1.38 (0.45, 10.3)	42.64 (29.62, 61.04)	30.22 (21.83, 38.78)
Monaco	1220.45 (882.01, 1716.67)	57.34 (17.27, 201.4)	19.87 (15.11, 25.99)	30.99 (22.7, 42.16)	478.07 (382.46, 582.89)	12.63 (9.92, 15.93)	651.55 (90.93, 1501.2)	11.11 (8.6, 14.39)	26.09 (20.55, 32.15)	98.4 (75.96, 124.4)	10.89 (7.05, 16.31)	67.34 (49.14, 94.56)	91.96 (72.48, 112.63)	622.77 (507.84, 744.07)	70.41 (19.34, 244.17)	0.63 (0.51, 0.79)	88.38 (62.27, 116.48)	131.68 (91.09, 176.67)
Mongolia	30.1 (26, 34.32)	43.26 (13.55, 147.86)	6.07 (5.28, 6.91)	36.73 (26.75, 50.01)	2009.45 (1786.51, 2256.68)	46.59 (36.69, 58.9)	500.01 (91.56, 1117.88)	6.86 (5.01, 9.6)	9.23 (6.78, 12.07)	755.28 (574.91, 1007.58)	18.68 (11.12, 33.14)	66.54 (40.11, 99.7)	64.04 (52.83, 76.72)	4746.98 (3781.45, 6035.37)	67.67 (19.21, 227.35)	0.76 (0.55, 1.54)	70.89 (50.25, 91.83)	60.2 (42.74, 76.81)
Montenegro	16.17 (13.2, 19.63)	73.17 (22.38, 228.84)	1.06 (0.78, 1.46)	129.39 (60.16, 241.79)	2270.53 (1704.34, 2955.97)	12.34 (10.15, 14.88)	507.36 (105.43, 1126.04)	2.47 (2.04, 2.96)	38.02 (28.75, 54.51)	201.83 (159.78, 260.27)	3.59 (2.56, 5)	39.6 (21.56, 68.12)	93.46 (79.21, 124.4)	3315.48 (2854.41, 3780.98)	73.57 (22.27, 231.01)	0.65 (0.51, 0.81)	241.67 (109.14, 578.84)	88.24 (61.84, 115.41)
Morocco	54.02 (37.39, 73.2)	69.11 (22.63, 207.78)	16.85 (14, 20.25)	49.99 (33.35, 76.33)	1685.09 (1475.25, 1904.55)	68.43 (47.74, 94.08)	601.66 (104.16, 1370.54)	2.48 (1.9, 3.23)	20.15 (14.11, 26.98)	199.46 (129.49, 312.53)	47.91 (17.26, 113.6)	47.34 (26.71, 75.28)	96.62 (79.28, 111.86)	2257.84 (1838.76, 2702.54)	66.52 (22.66, 187.26)	25.7 (6.27, 98.12)	37.58 (26.84, 48.17)	42.73 (30.86, 54.97)
Mozambique	14.73 (12.74, 16.81)	75.66 (23.05, 238.58)	15.97 (9.25, 23.18)	120.72 (67.16, 202.27)	2512.84 (2044.69, 3089.07)	550.5 (415.71, 727.35)	350.45 (78.06, 764.65)	1.09 (0.82, 1.47)	6.9 (4.11, 10.25)	1589.14 (1169.54, 2091.4)	204.74 (104.09, 365.37)	66.69 (30.24, 120.48)	77.84 (62.87, 108.04)	3785.41 (2997.65, 4673.73)	51.1 (16.61, 170.12)	47.75 (22.02, 70.06)	88.3 (62.55, 111.65)	101.89 (72.43, 150.21)
Myanmar	27.89 (22.91, 34.18)	51.93 (15.12, 186.97)	2.71 (2.16, 3.32)	12.04 (8.19, 17.51)	2742.82 (2314.31, 3272.53)	198.32 (126.72, 299.69)	584.35 (65.15, 1412.24)	3.02 (2.13, 4.12)	5.59 (4.2, 8.05)	799.55 (539.38, 1147.93)	146.18 (61.93, 273.47)	46.79 (24.11, 77.04)	85.14 (73.13, 97.7)	4271.35 (3660.01, 4972.93)	50.45 (13.62, 194.29)	39.65 (21, 71.08)	98.36 (67.04, 141.44)	60.75 (39.52, 90.45)
Namibia	19.45 (15.74, 24.1)	69.96 (18.88, 245.37)	12.45 (10.41, 14.58)	23.9 (18.18, 31.89)	534.51 (467.63, 594.86)	231.25 (160.55, 311.33)	464.77 (83.17, 1037.35)	2.26 (1.7, 3.05)	6.16 (4.61, 8.2)	651.13 (437.66, 942.08)	29.77 (16.34, 50.98)	65.52 (38.15, 101.03)	75.68 (64.17, 89.99)	2416.96 (1959.62, 3004.15)	55.8 (17.52, 188.92)	2.99 (1.6, 5.23)	53.38 (37.38, 69.92)	68.15 (48.73, 90.63)
Nauru	9.77 (8.47, 11.15)	64.05 (17.9, 202.39)	3.52 (2.46, 4.84)	64.76 (29.93, 118.08)	7188.91 (5970.85, 8623.02)	146.61 (111.43, 190.63)	510.37 (64.97, 1189.06)	5.13 (3.61, 7.12)	4.81 (3.35, 6.77)	428.47 (278.75, 623.48)	61.36 (32.02, 110.24)	73.21 (49.31, 101.72)	219.33 (142.4, 262.31)	5180.87 (4168.42, 6381.74)	47.89 (13.7, 175.14)	1.1 (0.68, 5.29)	32.33 (23.17, 41.34)	58.44 (42, 75.55)
Nepal	29.51 (22.23, 38.5)	66.99 (22.73, 191.66)	0.92 (0.67, 1.24)	285.51 (122.28, 585.23)	2032.37 (1444.83, 2736.1)	87.8 (67.28, 117.13)	557.67 (68.32, 1290.92)	3.43 (2.17, 5.46)	8.9 (6.13, 11.86)	498.35 (293.71, 875.51)	56.72 (24.37, 119.08)	50.3 (25.86, 85.66)	82.16 (64.18, 100.5)	1579.32 (1252.32, 1944.02)	52.67 (14.74, 199.97)	101.6 (50.21, 203.29)	136.45 (86.68, 247.7)	64.05 (45.27, 86.98)
Netherlands	25.64 (20.15, 33.01)	49.75 (13.49, 191.02)	2.06 (1.47, 2.84)	271.3 (108.75, 544.52)	2585.55 (1970.5, 3552.87)	22.64 (19.68, 26.05)	620.21 (80.91, 1442.99)	48.58 (43.94, 53.14)	47.25 (38.44, 56.96)	108.49 (87.16, 133.57)	30.48 (22.76, 40.95)	95.15 (78.63, 121.21)	81.75 (73.66, 90.09)	563.56 (509.84, 615.53)	68.08 (16.96, 271.42)	0.01 (0, 0.08)	96.49 (63.06, 164.23)	51.99 (36.97, 68.28)
New Zealand	46.59 (36.69, 58.9)	67.67 (19.21, 227.35)	33.11 (30.38, 36.04)	24.25 (17.76, 30.61)	372.33 (328.34, 413.19)	19.15 (16.74, 21.85)	517.26 (88.4, 1155.92)	53.25 (49.11, 57.39)	24.52 (18.8, 29.15)	91.34 (70.69, 115.01)	28.57 (20.86, 39.22)	68.79 (55.59, 89.01)	78.14 (70.15, 85.84)	543.68 (488.96, 593.15)	63.44 (19.12, 195.6)	0.01 (0, 0.1)	73.59 (51.43, 97.32)	108.93 (77.24, 142.9)
Nicaragua	19.15 (16.74, 21.85)	63.44 (19.12, 195.6)	1.72 (1.39, 2.12)	55.47 (26.24, 100.22)	3269.87 (2698.76, 3948.6)	43.34 (34.69, 54.88)	506.95 (73.68, 1169.45)	3.84 (2.96, 4.95)	6.32 (5.01, 7.76)	209.15 (154.15, 275.22)	53.02 (37.69, 72.3)	55.43 (32.88, 88.6)	97.64 (78.91, 111.03)	976.27 (826.45, 1133.41)	52.34 (15.79, 191.47)	0.97 (0.63, 2.95)	87.79 (49.52, 174.94)	121.81 (51.4, 308.78)
Niger	496.28 (387.33, 631.43)	47.07 (11.28, 195.42)	1.84 (1.31, 2.49)	197.75 (100.24, 361.44)	2374 (1901.18, 2951.86)	1560.24 (1068.25, 2180.05)	550.69 (82.97, 1272.75)	1.34 (0.9, 1.98)	9.07 (5.57, 13.42)	1237.07 (822.52, 1750.96)	389.12 (131.46, 852.61)	58.16 (32.72, 96.34)	80.9 (66.88, 98.34)	2361.9 (1851.47, 3021.17)	57.04 (17.44, 202.68)	76.21 (35.69, 147.91)	78.82 (56.91, 99.46)	72.66 (52.93, 91.5)
Nigeria	16.55 (13.78, 19.14)	70.35 (19.88, 239.14)	11.3 (8.18, 15.05)	25 (15.74, 37.65)	1337.71 (1044.02, 1716.67)	1184.74 (894.22, 1525.81)	573.99 (87.53, 1288.26)	1.88 (1.38, 2.54)	7.87 (5.73, 11.15)	1914.37 (1464.63, 2439.47)	437.41 (205.14, 846.37)	76.65 (54.71, 102.92)	86.96 (70.71, 103.73)	1827.09 (1478.73, 2257.01)	61.18 (19.39, 207.78)	97.6 (61.18, 169.95)	37.81 (27.09, 49.1)	69.23 (49.79, 88.71)
Niue	52.73 (40.85, 67.85)	52.01 (15.17, 186.96)	7.33 (5.4, 9.75)	50.16 (15.97, 87.42)	3537.32 (2889.29, 4267.56)	64.88 (48.31, 89.05)	506.01 (65.55, 1177.18)	5.74 (4.27, 7.68)	5.01 (3.61, 6.85)	331.08 (176.55, 502.54)	48.78 (23.66, 87.88)	59.99 (39.69, 86.05)	157.07 (115.19, 181.56)	2683.49 (2150.32, 3295.05)	47.79 (13.87, 173.51)	0.82 (0.54, 2.14)	48.12 (34.51, 62.16)	62.07 (44.58, 80.64)
North Macedonia	1148.42 (756.49, 1750.52)	56.87 (17.27, 198.07)	9.96 (8.39, 11.64)	71.62 (52.6, 95.96)	2533.48 (2208.29, 2918.46)	21.26 (16.8, 26.4)	503.88 (105.04, 1104.55)	2.72 (2.14, 3.34)	27 (21.14, 34.41)	133.11 (106.47, 165.32)	22.59 (15.88, 31.65)	50.49 (32.1, 74.88)	105.04 (85.64, 124.47)	4265.9 (3568.78, 5054.05)	73.17 (22.51, 227.07)	0.7 (0.56, 0.89)	81.82 (58.29, 105.72)	80.53 (56.54, 104.74)
Northern Mariana Islands	58.95 (46.04, 74.44)	50.53 (13.86, 190.63)	1.13 (0.88, 1.43)	207.14 (102.49, 381.46)	2267.22 (1803.67, 2834.98)	51.95 (41.18, 64.64)	505.37 (64.08, 1179.59)	2.23 (1.76, 2.78)	4.19 (3.33, 5.24)	123.91 (89.62, 163.62)	21.99 (11.6, 37.92)	55.99 (38.97, 79.36)	142.82 (100.82, 165.82)	2257.65 (1955.36, 2577.17)	47.86 (13.6, 173.39)	0.68 (0.49, 1.44)	78.41 (55.6, 98.96)	70.3 (50.8, 91.08)
Norway	146.55 (87.17, 197.96)	50.09 (13.76, 190.56)	29.09 (26.59, 31.51)	48.49 (35.06, 66.48)	1079.42 (992.04, 1166.74)	17 (15.12, 19.02)	705.18 (86.06, 1615.12)	40.05 (36.76, 43.16)	64.47 (45.54, 79.42)	118.46 (91.97, 142.83)	21.41 (16.47, 27.52)	72.35 (60.01, 89.91)	77.61 (69.61, 85.51)	540.46 (484.18, 593.21)	71.38 (18.17, 262.9)	0.11 (0.04, 0.16)	64.05 (45.78, 83.38)	134.45 (93.93, 176.77)
Oman	560.43 (414.76, 740.73)	51.45 (17.01, 164.63)	11.66 (8.39, 15.56)	40.52 (27.21, 57.4)	1187.66 (931.05, 1510.8)	24.51 (20.82, 29.48)	554.24 (98.66, 1256.79)	3.15 (1.89, 4.36)	17.06 (11.56, 23.16)	130.47 (101.03, 163.64)	32.22 (17.09, 57.49)	46.78 (27.88, 75.13)	125.33 (78.98, 144.47)	1884.32 (1667.27, 2127.08)	64.29 (21.61, 190.11)	0.96 (0.71, 1.31)	52.79 (37.49, 69.26)	44.37 (31.18, 57.6)
Pakistan	136.53 (98.64, 179.15)	47.5 (13.6, 173.9)	1.31 (1.04, 1.63)	137.49 (73.95, 244.55)	3290.53 (2670.84, 4024.2)	496.28 (387.33, 631.43)	501.85 (52.18, 1152.44)	4.94 (3.86, 6.39)	10.93 (8.29, 15.46)	2992.23 (2375.36, 3741.48)	91.58 (48.66, 163.68)	68.27 (47.59, 93.99)	94.86 (80.76, 112.28)	2485.78 (2148.33, 2955.11)	47.07 (11.28, 195.42)	90.77 (63.29, 128.92)	66.11 (47.78, 83.11)	50.51 (36.13, 67.48)
Palau	506.54 (63.71, 1180.95)	0.83 (0.5, 3.38)	41.57 (25.81, 78.4)	104.4 (74.71, 143.25)	73.44 (22.64, 227.61)	43.93 (35.36, 54.41)	495.11 (63.16, 1140.06)	1.66 (1.28, 2.14)	4.18 (3.18, 5.56)	170.89 (115.48, 243.61)	20.55 (11.31, 34.37)	39.22 (23.19, 62.74)	151.9 (94.85, 189.03)	2976.66 (2439.83, 3627.31)	47.36 (13.45, 175.03)	0.84 (0.53, 1.93)	45.49 (32.05, 61.47)	78.35 (55.71, 101.24)
Palestine	503 (74.11, 1161.18)	0.6 (0.33, 1.17)	40.39 (25.27, 57.02)	69.62 (49.08, 98.85)	69.68 (19.25, 243.98)	40.46 (34.07, 48.27)	596.09 (102.5, 1357.25)	2.07 (1.7, 2.47)	19.47 (15.3, 24.34)	227.72 (174.35, 291.31)	45.3 (27.16, 71.23)	47.45 (29.66, 71.57)	93.09 (64.93, 106.78)	2128.34 (1878.23, 2399.67)	66.21 (22.11, 187.45)	1.27 (0.92, 1.93)	96.97 (69.25, 133.29)	308.99 (100.23, 843.44)
Panama	516.38 (60.77, 1213.88)	15.43 (5.02, 36.83)	15.59 (11.82, 23.3)	59.43 (45.28, 81.63)	59.62 (17.7, 183.59)	51.91 (37.1, 69.77)	501.42 (73.21, 1161.94)	8.71 (6.59, 11.25)	5.97 (4.3, 7.72)	184.2 (129.78, 253.84)	45.02 (30.85, 63.56)	58.56 (32.3, 94.99)	74.75 (60.91, 90.38)	818.67 (647.04, 1020.73)	52.16 (15.47, 188.69)	0.11 (0.01, 0.69)	81.09 (56.79, 108.69)	46.09 (32.02, 63.37)
Papua New Guinea	547.99 (83.66, 1261.64)	2.25 (1.46, 4.52)	41.19 (31.04, 49.04)	66.1 (51.28, 88.34)	76.54 (23.15, 249.86)	363.87 (260.37, 495.78)	501.7 (63.71, 1177.01)	2.17 (1.25, 3.49)	3.08 (1.96, 4.49)	540.07 (319.74, 851.28)	195.23 (77.51, 406.98)	44.83 (25.59, 70.87)	124.99 (87.14, 155.95)	3252.28 (2341.78, 4327.22)	47.12 (13.44, 173.62)	3.32 (0.58, 43.29)	62.66 (45.05, 83.87)	35.96 (25.8, 45.93)
Paraguay	350.82 (78.96, 768.72)	34.55 (20.55, 58.11)	12.52 (9.07, 16.16)	65.65 (41.91, 99.22)	64.57 (21.27, 189.32)	63.32 (46.7, 85.24)	618.52 (64.65, 1475.7)	12.84 (9.23, 17.81)	8.08 (5.47, 10.5)	193.56 (136.22, 273.28)	54.41 (37.44, 79.17)	60.03 (35.78, 92.67)	72.4 (58.51, 91.37)	1301.18 (1010.12, 1704.98)	51.91 (13.84, 196.92)	1.64 (0.97, 3.84)	78.43 (55.42, 107.12)	41.84 (30.33, 53.21)
Peru	430.48 (59.49, 991.9)	6.73 (3.08, 14.69)	18.5 (12.68, 30.11)	49.16 (33.82, 73.87)	89.8 (30.63, 264.67)	24.89 (17.68, 33.94)	355.48 (71.97, 775.44)	5.31 (3.73, 7.35)	5.48 (4.14, 7.26)	364.26 (248.44, 535.5)	34.57 (18.63, 58.58)	46.59 (23.09, 82.92)	74.05 (58.1, 91.41)	612.71 (474.29, 809.32)	50.63 (15.25, 184.77)	1.88 (1.06, 4.44)	60.28 (42.92, 80.87)	46.34 (30.77, 73.26)
Philippines	458.57 (81.68, 1021.45)	10.27 (1.01, 69.43)	8.62 (6.29, 12)	85.1 (49.21, 129.28)	57.31 (17.39, 200.05)	128 (107.61, 149.5)	593.02 (71.27, 1412.25)	2.78 (2.35, 3.26)	4.82 (3.59, 7.39)	393.05 (281.42, 519.89)	51.1 (36.98, 66.44)	36.29 (26.91, 47.54)	76.29 (65.71, 88.75)	2513.75 (2051.13, 2925.1)	53.63 (14.93, 197.32)	26.11 (13.17, 35.37)	64.79 (46.77, 87.21)	42.64 (29.62, 61.04)
Poland	546.84 (81.09, 1253.73)	31.46 (11.14, 69.92)	8.71 (6.7, 11.27)	54.29 (30.1, 87.15)	48.64 (15.38, 179.25)	15.11 (12.29, 17.79)	530.83 (114.42, 1182.64)	22.96 (19.39, 26.84)	45.19 (31.76, 77.33)	60.5 (47.07, 75.91)	28.86 (19.74, 39.16)	56.65 (44.33, 72.1)	76.28 (66.39, 87.17)	1187.25 (1020.69, 1354.48)	78.3 (24.61, 241.8)	0.08 (0.04, 0.33)	192.88 (135.25, 261.85)	88.67 (62.53, 115.2)
Portugal	510.34 (71.92, 1174.56)	2.49 (1.05, 7.9)	10.12 (8.1, 12.84)	66.47 (53.91, 82.17)	56.35 (15.33, 206.68)	16.55 (13.78, 19.14)	653.92 (91.94, 1502.48)	36.2 (31.96, 40.56)	17.43 (13.83, 24.49)	74.53 (56.01, 96.17)	17.07 (13.13, 22.33)	41.64 (31.46, 59.74)	71.91 (64.83, 78.83)	891.6 (819.57, 956.9)	70.35 (19.88, 239.14)	0.08 (0.03, 0.35)	72.43 (50.99, 99.09)	42.6 (29.89, 56.04)
Puerto Rico	594.63 (71.44, 1419.03)	55.54 (32.6, 71.6)	9.23 (6.35, 13.1)	72.31 (40.71, 117.36)	57.34 (17.27, 201.4)	15.49 (12.29, 19.5)	503.58 (73.65, 1159.24)	19.87 (15.11, 25.99)	13.84 (9.16, 18.25)	99.78 (75.25, 130.08)	30.99 (22.7, 42.16)	81.68 (55.35, 118.12)	68.28 (55.81, 82.36)	478.07 (382.46, 582.89)	52.62 (15.27, 186.85)	0.2 (0.08, 0.33)	51.03 (35.93, 68.66)	88.38 (62.27, 116.48)
Qatar	499.83 (91.04, 1119.08)	0.03 (0.01, 0.27)	5.03 (3.82, 7.14)	38.35 (21.3, 64.11)	50.31 (14.02, 193.14)	25.44 (20.67, 31.18)	523.01 (94.27, 1174.88)	2.13 (1.65, 2.73)	16.81 (12.34, 21.82)	96.96 (75.77, 124.11)	38.23 (22.78, 62.38)	57.81 (36.89, 86.99)	148.63 (96.03, 194.58)	904.52 (747.59, 1130.33)	62.03 (20.67, 184.68)	0.69 (0.52, 0.96)	97.23 (68.46, 132.19)	46.7 (32.88, 61.19)
Republic of Korea	537.82 (81.86, 1234.04)	19.18 (6.42, 52.57)	5.43 (3.54, 8.8)	81.23 (44.59, 127.87)	55.24 (17.5, 190.93)	9.76 (7.89, 11.99)	420.67 (80.12, 942.23)	3.53 (3.08, 3.97)	5.46 (4.38, 6.93)	80.29 (64.56, 96.93)	16.75 (12.68, 21.72)	53.01 (40.89, 71.13)	69.49 (56.77, 76.91)	860.42 (761.94, 1011.3)	62.98 (16.51, 228.37)	0.71 (0.63, 0.82)	110.99 (77.58, 152.06)	62 (43.42, 80.82)
Republic of Moldova	644.73 (89.72, 1488.66)	0.15 (0.09, 0.36)	3.69 (3.02, 4.75)	35.59 (27.79, 44.37)	43.26 (13.55, 147.86)	39.09 (33.03, 46.47)	521.97 (139.25, 1098.01)	6.07 (5.28, 6.91)	12.69 (9.91, 17.85)	239.41 (185.65, 307.03)	36.73 (26.75, 50.01)	49.85 (35.02, 69.33)	49.92 (44.05, 56.84)	2009.45 (1786.51, 2256.68)	89.45 (30.22, 260.65)	0.03 (0, 0.27)	138.35 (97.55, 188.64)	70.89 (50.25, 91.83)
Romania	601.66 (104.16, 1370.54)	25.7 (6.27, 98.12)	5.31 (3.48, 9.01)	91.76 (49.06, 144.59)	55.63 (17.11, 190.8)	19.86 (16.61, 23.59)	507.85 (105.22, 1118.04)	9.38 (7.87, 11.17)	15.16 (11.9, 20.81)	91.88 (74.62, 111.7)	39.79 (29.96, 53.3)	51.21 (31.17, 81.34)	78.79 (67.74, 92.34)	2345.89 (2013.17, 2754.51)	73.63 (22.64, 229.16)	0.25 (0.12, 0.78)	164.81 (115.15, 223.19)	82.07 (58.15, 107.18)
Russian Federation	550.69 (82.97, 1272.75)	76.21 (35.69, 147.91)	26.48 (17.15, 34.92)	61.87 (41.47, 93.04)	73.23 (22.35, 229.6)	39.67 (34.87, 44.65)	585.28 (168.67, 1210.94)	11.2 (9.8, 12.68)	22.25 (15.43, 39.57)	143.05 (116.69, 171.86)	25.01 (16.13, 32.48)	58.85 (49.49, 69.3)	65.53 (57.76, 73.49)	2601.3 (2292.93, 2932.74)	101.83 (36.66, 291.95)	0.05 (0.04, 0.16)	200.47 (140.85, 271.35)	86.79 (61.88, 112.19)
Rwanda	596.09 (102.5, 1357.25)	1.27 (0.92, 1.93)	27.33 (21.45, 36.46)	62.3 (41.36, 95.13)	73.17 (22.38, 228.84)	484.44 (367.66, 634.25)	352.06 (79.06, 771.87)	1.06 (0.78, 1.46)	4.45 (2.97, 6.24)	1197.65 (869.59, 1659.31)	129.39 (60.16, 241.79)	48.88 (23.17, 87.64)	66.81 (53.37, 92.41)	2270.53 (1704.34, 2955.97)	51.48 (17.24, 166.63)	33.37 (14.85, 63.78)	75.14 (54.51, 99.93)	241.67 (109.14, 578.84)
Saint Kitts and Nevis	523.01 (94.27, 1174.88)	0.69 (0.52, 0.96)	4.56 (2.99, 6.54)	66.35 (34.19, 113.75)	55.22 (17.2, 189.92)	50.81 (36.7, 65.6)	497.15 (72.01, 1144.06)	20.91 (15.42, 26.21)	20.71 (14.31, 28.96)	696.49 (535.9, 895.15)	36.57 (25.67, 50.33)	115.67 (78.7, 162.34)	110.02 (87.86, 129.11)	2315.83 (1949.8, 2689.48)	52.21 (15.41, 188)	1.59 (0.83, 4.71)	49.57 (34.53, 67.08)	73.94 (52.38, 95.69)
Saint Lucia	506.53 (64.09, 1191.37)	1.65 (0.5, 14.25)	7.5 (5.93, 9.53)	115.21 (76.39, 161.71)	51.88 (15.22, 187.99)	52.73 (40.85, 67.85)	496.3 (72.85, 1140.46)	22.19 (17.9, 27.41)	9.13 (7.46, 11.77)	407.42 (270.07, 585.37)	32.96 (21.56, 47.69)	84.18 (54.3, 123.6)	93.9 (82.08, 107.42)	1580.5 (1358.81, 1830.93)	52.01 (15.17, 186.96)	2.96 (1.48, 8.06)	72.42 (51.29, 98.43)	38.89 (28.13, 49.74)
Saint Vincent and the Grenadines	506.79 (104.41, 1124.8)	0.65 (0.5, 0.81)	15.27 (9.64, 32.43)	51.22 (31.68, 76.03)	69.11 (22.63, 207.78)	65.31 (51.36, 84.23)	493.33 (72.46, 1130.93)	16.85 (14, 20.25)	8.8 (6.86, 10.64)	288.08 (199.26, 408.85)	49.99 (33.35, 76.33)	97.01 (67.61, 138.81)	86.81 (77.66, 96.96)	1685.09 (1475.25, 1904.55)	51.77 (14.95, 186.46)	0.37 (0.14, 1.76)	65.87 (46.08, 89.83)	37.58 (26.84, 48.17)
Samoa	496.78 (71.96, 1148.74)	5.63 (3.95, 10.38)	6.92 (4.75, 9.78)	56.72 (25.26, 102.81)	51.12 (17.07, 167.76)	74.52 (53.86, 98.7)	506.53 (64.09, 1191.37)	4.04 (2.77, 5.55)	4.5 (3.35, 5.97)	228.79 (127.62, 450.49)	24.44 (11.34, 48.16)	48.6 (30.88, 73.26)	137.55 (107.97, 163.14)	3145.05 (2574.39, 3836.32)	47.69 (13.72, 176.54)	1.65 (0.5, 14.25)	64.26 (47.16, 84.55)	41.87 (29.06, 56.76)
San Marino	506.69 (64.62, 1181.99)	0.83 (0.51, 3.16)	4.78 (2.78, 6.74)	39.98 (24.6, 60.14)	41.31 (14.05, 136.4)	15.17 (11.18, 20.17)	659.68 (91.94, 1523.96)	5.09 (3.67, 6.86)	14.3 (10.2, 19.06)	140.72 (104.69, 186.32)	18.11 (11.51, 28.3)	42.11 (26.37, 63.58)	54.18 (40.83, 69.81)	578.75 (421.2, 770.21)	70.86 (19.7, 243.91)	0.61 (0.43, 0.88)	52.61 (36.76, 71.77)	136.5 (95.23, 180.59)
Sao Tome and Principe	535.58 (97.76, 1203.65)	33.21 (8.44, 54.93)	39.48 (31.17, 47.48)	78.42 (60.67, 108.96)	75.66 (23.05, 238.58)	152.19 (114.18, 198.92)	548.05 (83.07, 1261.02)	15.97 (9.25, 23.18)	6.83 (4.72, 10.16)	673.4 (443.69, 1055.39)	120.72 (67.16, 202.27)	80.97 (48.41, 124.35)	94.74 (79.33, 125.66)	2512.84 (2044.69, 3089.07)	57.25 (17.45, 200.04)	53.54 (27.45, 100.34)	55.25 (38.47, 74.97)	88.3 (62.55, 111.65)
Saudi Arabia	583.22 (65.98, 1403.3)	7.56 (4.78, 12.39)	11.97 (8.38, 15.19)	56.59 (35.93, 86.44)	67.57 (19.18, 228.01)	26.66 (21.32, 33.46)	561.97 (99.4, 1276.9)	3.08 (2.25, 4.17)	11.66 (8.7, 14.98)	93.59 (71.03, 120.3)	23.93 (11.13, 47.28)	61.26 (34.37, 101.15)	111 (83.83, 129.8)	2114.94 (1685.1, 2485.48)	63.04 (22.02, 180.29)	2.08 (0.81, 3.5)	156.13 (109.46, 212.2)	70.57 (50.14, 92.18)
Senegal	1.12 (0.86, 1.41)	234.01 (195.83, 282.54)	13.96 (12.05, 16.63)	55.94 (45.19, 68.29)	56.21 (17, 188.51)	606.52 (443, 789.92)	547.87 (80.01, 1248.91)	1.89 (1.36, 2.5)	9.88 (7.27, 13.59)	1466.09 (1015.88, 2236.68)	224.86 (110.37, 408.52)	74.9 (42.98, 119.25)	92.61 (76.03, 111.56)	1984 (1611.21, 2411.63)	57.1 (17.14, 199.94)	36.27 (17.42, 70.78)	50.09 (35.41, 68.27)	73.69 (53.84, 92.1)
Serbia	3.6 (2.26, 5.51)	27.89 (22.91, 34.18)	14.6 (11.93, 20.23)	78.31 (51.26, 114.46)	51.93 (15.12, 186.97)	14.37 (11.64, 17.58)	506.45 (106.1, 1114.15)	2.71 (2.16, 3.32)	40.7 (32.24, 50.18)	127.49 (101.73, 158.49)	12.04 (8.19, 17.51)	71.97 (51.23, 101.9)	80.98 (66.7, 94.98)	2742.82 (2314.31, 3272.53)	73.53 (22.75, 228.02)	0.72 (0.58, 0.91)	166.72 (118.33, 226.29)	98.36 (67.04, 141.44)
Seychelles	1.91 (1.54, 2.36)	1411.47 (990.91, 1960.67)	9.3 (6.99, 12.9)	80.6 (46.16, 126.36)	57.14 (17.48, 198.19)	92.87 (78.17, 107.95)	569.31 (63.68, 1364.4)	11.12 (7.05, 16.68)	8.74 (4.4, 13.11)	243.09 (148.47, 355.52)	38.96 (19.65, 68.03)	50.2 (29.53, 79.06)	113.67 (94.81, 131.23)	1651.28 (1459.66, 1924.35)	50.23 (13.73, 190.04)	3.3 (2.09, 6.44)	47.62 (33.36, 64.48)	69.62 (49.93, 89.26)
Sierra Leone	2.65 (1.72, 4.22)	548.29 (377.95, 761.64)	12.46 (8.28, 20.88)	87.39 (55.5, 126.66)	51.86 (15.37, 191.3)	1148.42 (756.49, 1750.52)	545.81 (85.49, 1254.39)	1.63 (1.19, 2.19)	8.05 (5.96, 11.02)	1692.22 (1144.93, 2471.91)	508.92 (198.02, 1091.79)	80.59 (46.93, 121.25)	81.65 (67.36, 99.18)	2520.33 (1933.51, 3294.54)	56.87 (17.27, 198.07)	58.26 (22.51, 119.9)	57.53 (41.58, 76.08)	100.72 (67.18, 166.86)
Singapore	4.24 (3.12, 5.66)	19.45 (15.74, 24.1)	47.91 (37.14, 64.1)	81.27 (64.5, 105.72)	69.96 (18.88, 245.37)	7.48 (6.09, 8.96)	360.29 (79.51, 803.11)	12.45 (10.41, 14.58)	3.17 (2.14, 3.85)	78.46 (60.67, 99.77)	23.9 (18.18, 31.89)	32.12 (21.26, 50.83)	55.04 (48.34, 60.99)	534.51 (467.63, 594.86)	59.54 (16.9, 223.99)	0.01 (0, 0.18)	91.53 (63.86, 124.71)	53.38 (37.38, 69.92)
Slovakia	36.13 (32.83, 39.82)	38.61 (33.5, 44.3)	29.17 (23.69, 37.41)	51.49 (39.18, 66.29)	77.57 (24.94, 236.42)	23.34 (18.38, 29.76)	506.79 (104.41, 1124.8)	5.82 (4.54, 7.32)	22.77 (16.13, 29.35)	102.13 (80.61, 128.97)	12.56 (9.01, 17.66)	67.39 (44.56, 101.84)	64.5 (46.67, 78.35)	1278.64 (1055.69, 1535.94)	73.47 (22.71, 230.07)	0.65 (0.5, 0.81)	198.12 (137.66, 270.06)	94.69 (67.43, 123.15)
Slovenia	3.51 (2.83, 4.33)	13.67 (12.04, 15.54)	16.4 (11.66, 20.18)	58.63 (43.8, 83.96)	70.38 (19.87, 242.17)	10.63 (8.75, 12.72)	503.25 (104.47, 1115.39)	1.79 (1.42, 2.22)	31.12 (20.94, 40.04)	77.58 (58.8, 99.88)	10.77 (7.67, 14.59)	90.59 (69.35, 121.06)	66.22 (52.95, 80.26)	722.27 (586.29, 889.77)	73.18 (22.53, 229.63)	0.07 (0.04, 0.19)	222.79 (157.42, 302.78)	108.74 (76.76, 143.08)
Solomon Islands	34.58 (32.25, 36.99)	9.77 (8.47, 11.15)	5.77 (4.56, 8.02)	50.2 (42.23, 61.67)	64.05 (17.9, 202.39)	158.34 (111.69, 205.87)	506.58 (64.95, 1187.88)	3.52 (2.46, 4.84)	5.83 (3.69, 9.91)	289.07 (160.57, 473.11)	64.76 (29.93, 118.08)	56.58 (37.43, 85.11)	189.93 (124.71, 236.18)	7188.91 (5970.85, 8623.02)	47.44 (13.56, 173.32)	1.62 (0.83, 10.57)	59.86 (42.35, 80.72)	32.33 (23.17, 41.34)
Somalia	2.04 (1.52, 2.72)	538.99 (453.04, 658.45)	4.75 (3.49, 6.76)	50.41 (33.89, 72.28)	55.16 (18.24, 172.3)	1330.16 (964.25, 1895.87)	348 (79.06, 763.03)	0.75 (0.54, 1.05)	4.63 (2.25, 7.3)	1442.26 (931.73, 2255.54)	280.26 (121.08, 541.69)	45.04 (18.43, 80.2)	64.58 (43.97, 96.8)	3222.18 (2414.24, 4301.33)	50.83 (16.6, 178.73)	754.94 (175.66, 1897.51)	52.38 (37.85, 70.23)	105.56 (67.24, 192.4)
South Africa	1.84 (1.41, 2.32)	48.82 (42.03, 56.39)	8.87 (6.83, 11.18)	52.71 (30.52, 83.35)	67.79 (19.17, 226.01)	205.04 (178.25, 233.01)	481.93 (85.88, 1066.64)	1.64 (1.46, 1.84)	6.48 (5.4, 7.76)	742.8 (568.19, 961.52)	47.48 (35.06, 62.08)	75.79 (60, 96.52)	58.59 (52.97, 64.03)	1567.87 (1443.37, 1678.72)	59.36 (19.32, 195.59)	2.22 (1.47, 5.7)	41.35 (29.1, 55.21)	56.9 (40.53, 71.47)
South Sudan	15.05 (10.41, 21.99)	29.51 (22.23, 38.5)	23.51 (16.43, 30.28)	51.7 (32.2, 80.93)	66.99 (22.73, 191.66)	1181.31 (832.44, 1645.82)	346.35 (78.34, 759.67)	0.92 (0.67, 1.24)	4.15 (2.6, 5.93)	1760.72 (1246.15, 2349.24)	285.51 (122.28, 585.23)	60.48 (27.32, 110.76)	63.23 (49.23, 87.26)	2032.37 (1444.83, 2736.1)	50.66 (16.79, 167.19)	131.22 (71.92, 228)	62.68 (45.36, 82.81)	136.45 (86.68, 247.7)
Spain	21.52 (17.79, 25.97)	36.19 (28.39, 45.77)	21.8 (14.92, 30.16)	51.48 (34.75, 73.73)	66.41 (22.85, 190.99)	15.83 (13.56, 18.12)	670.06 (101.82, 1522.46)	35.32 (31.62, 38.99)	30.56 (24.05, 39.02)	76.42 (59.74, 94.66)	21.64 (17.09, 26.88)	66.6 (53.56, 86.76)	80.14 (71.94, 88.16)	502.46 (453.27, 549.07)	73.6 (21.9, 246.95)	0.06 (0.03, 0.31)	97.31 (67.7, 132.59)	56.71 (39.73, 74.77)
Sri Lanka	1.95 (1.35, 2.71)	485.46 (375.36, 603.03)	6 (4.25, 8.39)	46.2 (20.35, 83.62)	51.31 (17.06, 167.46)	58.95 (46.04, 74.44)	582.39 (65.44, 1402.76)	3.99 (2.79, 5.6)	4.99 (2.95, 9.92)	150.55 (99.42, 225.01)	10.72 (6.19, 18.36)	45.96 (22.5, 79.55)	72.12 (48.33, 90.79)	1335.51 (1042.14, 1671.5)	50.53 (13.86, 190.63)	2.37 (1.31, 4.59)	86.3 (63.92, 112.77)	101.79 (51.42, 221.79)
Sudan	3.02 (2.13, 4.12)	25.64 (20.15, 33.01)	2.91 (1.69, 4.77)	55.42 (35.45, 83.25)	49.75 (13.49, 191.02)	100.32 (68.94, 144.15)	601.88 (104.63, 1369.46)	2.06 (1.47, 2.84)	14.03 (8.9, 19.24)	354.22 (209.36, 513.55)	271.3 (108.75, 544.52)	49.7 (30.33, 76.2)	85.5 (67.76, 107.47)	2585.55 (1970.5, 3552.87)	66.44 (23.23, 189.01)	5.64 (2.61, 12.14)	37.03 (26.97, 49.6)	96.49 (63.06, 164.23)
Suriname	5.74 (4.27, 7.68)	119.45 (87.09, 158.73)	5.26 (3.88, 7.49)	56.75 (36.8, 81.76)	47.38 (13.38, 174.66)	84.91 (62.67, 113.72)	496.78 (71.96, 1148.74)	14.88 (11.01, 19.83)	7.26 (5.79, 9.36)	639.26 (429.15, 928.24)	94.79 (58.37, 150.7)	102.32 (68.74, 143.04)	78.29 (67, 89.84)	2167.34 (1822.58, 2548.16)	52.01 (15.35, 186.99)	5.63 (3.95, 10.38)	70.84 (49.94, 95.73)	40.88 (29.28, 53.67)
Sweden	2.17 (1.25, 3.49)	23.62 (20.15, 27.47)	11.97 (9.82, 14.67)	86.81 (68.69, 109.61)	55.95 (16.82, 194.92)	10.21 (8.89, 11.56)	644.06 (82.37, 1486.31)	42.38 (39.39, 45.18)	58.49 (45.46, 71.19)	86.85 (65.79, 105.99)	24.81 (19.45, 31.55)	59.54 (49.31, 75.16)	80.02 (71.39, 88.26)	572.12 (515, 630.13)	66.81 (17.42, 229.05)	0.02 (0.01, 0.1)	48.43 (33.51, 65.13)	138.79 (96.32, 184.22)
Switzerland	6.07 (5.28, 6.91)	46.59 (36.69, 58.9)	9.23 (6.78, 12.07)	66.54 (40.11, 99.7)	67.67 (19.21, 227.35)	8.18 (7.1, 9.25)	583.94 (89.79, 1319.55)	33.11 (30.38, 36.04)	46.68 (37.85, 58.3)	123.92 (104.19, 143.13)	24.25 (17.76, 30.61)	65.86 (52.48, 87.43)	74.38 (66.55, 82.02)	372.33 (328.34, 413.19)	67.01 (19.49, 222.17)	0.03 (0.01, 0.08)	129.54 (90.34, 175.25)	73.59 (51.43, 97.32)
Syrian Arab Republic	15.97 (9.25, 23.18)	550.5 (415.71, 727.35)	6.9 (4.11, 10.25)	66.69 (30.24, 120.48)	51.1 (16.61, 170.12)	99.98 (76.6, 129.47)	609.94 (105.08, 1394.51)	2.86 (1.88, 4.36)	15.16 (11.32, 19.63)	145.86 (105.03, 204.13)	51.88 (21.59, 115.54)	47.99 (30.47, 71.48)	83.92 (58.4, 104.91)	2018.12 (1589.56, 2547.07)	66.95 (22.88, 189.71)	2.42 (1.31, 5.03)	116.41 (75.75, 170.04)	403.19 (112.58, 1150.34)
Taiwan (Province of China)	3.52 (2.46, 4.84)	146.61 (111.43, 190.63)	4.81 (3.35, 6.77)	73.21 (49.31, 101.72)	47.89 (13.7, 175.14)	13.76 (11.04, 16.98)	471.84 (61.56, 1096.85)	15.15 (11.71, 19.39)	5.18 (4.05, 6.92)	40.91 (32.55, 50.34)	16.6 (12.12, 22.89)	35.09 (20.7, 54.23)	91.04 (75.56, 109.49)	925.36 (759.54, 1116.53)	42.23 (13.01, 141.9)	0.05 (0.01, 0.28)	54.48 (37.99, 73.9)	24.99 (17.67, 32.22)
Tajikistan	33.11 (30.38, 36.04)	19.15 (16.74, 21.85)	24.52 (18.8, 29.15)	68.79 (55.59, 89.01)	63.44 (19.12, 195.6)	96.22 (75.46, 140.05)	497.36 (89.75, 1115.31)	1.72 (1.39, 2.12)	8.71 (6.79, 10.87)	801.06 (605.59, 1028.87)	55.47 (26.24, 100.22)	52.51 (25.28, 90.1)	137.05 (83.71, 166.12)	3269.87 (2698.76, 3948.6)	67.4 (19.05, 221.57)	0.9 (0.69, 1.98)	79.41 (57.7, 107.02)	87.79 (49.52, 174.94)
Thailand	11.3 (8.18, 15.05)	1184.74 (894.22, 1525.81)	7.87 (5.73, 11.15)	76.65 (54.71, 102.92)	61.18 (19.39, 207.78)	60.41 (48.65, 74.55)	645.02 (64.3, 1553.57)	1.55 (1.21, 1.97)	4.11 (2.98, 5.83)	94.84 (69.97, 126.41)	35.78 (22.83, 51.82)	41.47 (22.8, 68.65)	71.97 (51.97, 89.87)	1305.07 (1016.25, 1641.02)	50.74 (13.66, 192.29)	3.67 (1.98, 5.84)	75.55 (53.1, 102.75)	36.05 (25.7, 47.01)
Timor-Leste	1.13 (0.88, 1.43)	51.95 (41.18, 64.64)	4.19 (3.33, 5.24)	55.99 (38.97, 79.36)	47.86 (13.6, 173.39)	146.55 (87.17, 197.96)	576.54 (62.88, 1393.62)	2.4 (1.4, 3.47)	4 (2.64, 5.53)	689.29 (462.98, 960.08)	106.18 (49.52, 195.28)	35.13 (17.81, 57.04)	86.17 (68.23, 102.85)	3492.88 (2720.05, 4467.21)	50.09 (13.76, 190.56)	51.47 (24.2, 85.74)	72.97 (53.35, 96.98)	143.48 (54.81, 376.86)
Togo	1.31 (1.04, 1.63)	496.28 (387.33, 631.43)	10.93 (8.29, 15.46)	68.27 (47.59, 93.99)	47.07 (11.28, 195.42)	473.43 (351.51, 627.91)	552.16 (82.53, 1281.81)	1.84 (1.31, 2.49)	9.3 (6.84, 12.99)	1449.35 (985, 2082.38)	197.75 (100.24, 361.44)	75.28 (42.31, 122.35)	81.67 (64.68, 98.43)	2374 (1901.18, 2951.86)	57.43 (17.65, 196.58)	25.7 (13.12, 49.09)	56.63 (39.63, 76.83)	78.82 (56.91, 99.46)
Tokelau	15.59 (11.82, 23.3)	51.91 (37.1, 69.77)	5.97 (4.3, 7.72)	58.56 (32.3, 94.99)	52.16 (15.47, 188.69)	68.48 (50.29, 88.86)	506.69 (64.62, 1181.99)	4.3 (3.03, 5.91)	4.08 (2.89, 5.72)	119.17 (72.3, 213.89)	14.76 (7.1, 29.78)	46.24 (28.76, 69.58)	140.58 (103.45, 170.87)	2666.85 (2112.57, 3317.98)	47.84 (13.53, 176)	0.83 (0.51, 3.16)	35.64 (25.08, 48.38)	60.07 (43.1, 77.17)
Tonga	18.5 (12.68, 30.11)	24.89 (17.68, 33.94)	5.48 (4.14, 7.26)	46.59 (23.09, 82.92)	50.63 (15.25, 184.77)	286.87 (208.82, 388.48)	512.87 (64.06, 1198.02)	3.62 (2.4, 5.23)	4.28 (3.15, 5.68)	91.26 (56.66, 141.32)	21.9 (10.32, 43.83)	47.42 (29.95, 70.49)	117.24 (92.58, 138.75)	1695.5 (1428.17, 2017.47)	48.07 (13.88, 174.93)	0.8 (0.49, 3.31)	46.5 (32.74, 63.17)	27.32 (19.52, 35.51)
Trinidad and Tobago	10.12 (8.1, 12.84)	16.55 (13.78, 19.14)	17.43 (13.83, 24.49)	41.64 (31.46, 59.74)	70.35 (19.88, 239.14)	39.18 (28.5, 51.9)	495.42 (72.06, 1132.82)	11.3 (8.18, 15.05)	8.17 (4.99, 11.87)	340.55 (226.26, 478.37)	25 (15.74, 37.65)	87.63 (55.72, 125.01)	71.58 (58.04, 87.63)	1337.71 (1044.02, 1716.67)	52.14 (14.76, 186.74)	0.16 (0.03, 0.49)	69.95 (49.28, 94.78)	37.81 (27.09, 49.1)
Tunisia	5.43 (3.54, 8.8)	9.76 (7.89, 11.99)	5.46 (4.38, 6.93)	53.01 (40.89, 71.13)	62.98 (16.51, 228.37)	37.86 (28.24, 48.21)	606.3 (104.42, 1382.7)	2.67 (1.95, 3.64)	22.24 (15.54, 29.17)	161.18 (121.58, 232.5)	37.66 (19.81, 65.52)	42.04 (25.38, 65.25)	72.68 (56.2, 93.69)	1477.47 (1138.49, 1875.02)	67.03 (22.57, 192.48)	1.02 (0.67, 1.84)	73.03 (51.29, 99.46)	36.74 (26.46, 47.62)
Turkey	26.48 (17.15, 34.92)	39.67 (34.87, 44.65)	22.25 (15.43, 39.57)	58.85 (49.49, 69.3)	101.83 (36.66, 291.95)	25.91 (21.38, 31.92)	589.57 (110.19, 1340.67)	31.73 (24.56, 40.41)	21.04 (16.31, 27.64)	242.5 (183.22, 311.83)	83.82 (51.26, 134.36)	83.4 (57.4, 117.12)	76.05 (59.45, 129.67)	1162.56 (965.04, 1380.43)	66.57 (23.58, 180.04)	1.02 (0.78, 1.38)	69.05 (49.58, 93.21)	43.68 (29.68, 61.85)
Turkmenistan	7.5 (5.93, 9.53)	52.73 (40.85, 67.85)	9.13 (7.46, 11.77)	84.18 (54.3, 123.6)	52.01 (15.17, 186.96)	74.14 (60.74, 89.77)	495.17 (92.16, 1106.67)	7.33 (5.4, 9.75)	16.84 (12.97, 21.32)	708.04 (353.99, 996.3)	50.16 (15.97, 87.42)	65.29 (35.16, 105.78)	67.79 (56.21, 81.43)	3537.32 (2889.29, 4267.56)	67.62 (18.67, 228.67)	0.35 (0.1, 0.83)	77.55 (54.09, 105.38)	48.12 (34.51, 62.16)
Tuvalu	4.78 (2.78, 6.74)	15.17 (11.18, 20.17)	14.3 (10.2, 19.06)	42.11 (26.37, 63.58)	70.86 (19.7, 243.91)	94.87 (70.17, 126.72)	504.26 (64.16, 1173.37)	3.99 (2.75, 5.65)	4.48 (3.37, 6.1)	267.63 (156.89, 466.5)	30.99 (16.02, 52.02)	50.54 (33.05, 74.59)	166.42 (114.06, 209.95)	3655.43 (2900.01, 4587.79)	47.62 (13.47, 176.09)	1.46 (0.62, 11.48)	35.69 (25.12, 48.43)	56.26 (40.61, 72.18)
Uganda	13.96 (12.05, 16.63)	606.52 (443, 789.92)	9.88 (7.27, 13.59)	74.9 (42.98, 119.25)	57.1 (17.14, 199.94)	560.43 (414.76, 740.73)	352.25 (80.27, 773.38)	0.96 (0.72, 1.3)	4.03 (2.56, 5.66)	1589.34 (1125.38, 2117.74)	144.81 (68.91, 262.9)	59.15 (25.45, 102.24)	70.96 (55.4, 97.96)	2165.44 (1747.03, 2624.83)	51.45 (17.01, 164.63)	35.22 (17.47, 63.48)	53.74 (38.79, 72.08)	93.1 (65.12, 134.33)
Ukraine	12.46 (8.28, 20.88)	1148.42 (756.49, 1750.52)	8.05 (5.96, 11.02)	80.59 (46.93, 121.25)	56.87 (17.27, 198.07)	64.14 (55.14, 75.19)	546.78 (145.56, 1150.77)	9.96 (8.39, 11.64)	41.26 (26.09, 83.39)	186.81 (142.75, 235.59)	71.62 (52.6, 95.96)	75.49 (59.78, 97.16)	77.75 (67.9, 87.61)	2533.48 (2208.29, 2918.46)	94.25 (32.19, 276.92)	0.17 (0.08, 0.59)	181.02 (126.74, 245.2)	81.82 (58.29, 105.72)
United Arab Emirates	16.4 (11.66, 20.18)	10.63 (8.75, 12.72)	31.12 (20.94, 40.04)	90.59 (69.35, 121.06)	73.18 (22.53, 229.63)	32.07 (22.17, 43.82)	535.58 (97.76, 1203.65)	5.9 (2.56, 11.17)	20.61 (12.28, 32.54)	71.76 (54.96, 93.33)	23.73 (12.95, 46.37)	93.79 (59.53, 135.81)	130.45 (86.97, 167.17)	1925.64 (1517.04, 2457.94)	63.23 (20.72, 187.75)	33.21 (8.44, 54.93)	87.33 (60.93, 119.34)	42.93 (30.86, 54.84)
United Kingdom	8.87 (6.83, 11.18)	205.04 (178.25, 233.01)	6.48 (5.4, 7.76)	75.79 (60, 96.52)	59.36 (19.32, 195.59)	23.54 (21.33, 25.97)	635.3 (93.47, 1436.72)	50.38 (47.59, 52.92)	67.49 (57.25, 82.27)	92.74 (77.26, 111.28)	27.17 (20.52, 33.02)	81.65 (70.9, 96.12)	87.24 (79.33, 94.28)	578.97 (533.29, 615.32)	72.26 (20.15, 247.46)	0.01 (0.01, 0.1)	85.47 (59.35, 114.85)	65.14 (46.24, 84.85)
United Republic of Tanzania	6 (4.25, 8.39)	58.95 (46.04, 74.44)	4.99 (2.95, 9.92)	45.96 (22.5, 79.55)	50.53 (13.86, 190.63)	384.39 (300.85, 492.39)	361.87 (78.47, 782.16)	1.13 (0.88, 1.43)	4.95 (3.22, 6.75)	1543.08 (1097.03, 2084.57)	207.14 (102.49, 381.46)	58.53 (29.43, 97.81)	68.41 (56.96, 97.07)	2267.22 (1803.67, 2834.98)	51.37 (16.88, 166.11)	47.35 (22.02, 87.12)	47.93 (33.95, 64.91)	78.41 (55.6, 98.96)
United States of America	11.97 (9.82, 14.67)	10.21 (8.89, 11.56)	58.49 (45.46, 71.19)	59.54 (49.31, 75.16)	66.81 (17.42, 229.05)	15.42 (14.63, 16.2)	609.04 (86.11, 1385.48)	46.88 (45.26, 48.33)	48.19 (39.63, 56.23)	111.77 (98.49, 127.37)	33.81 (27.72, 39.28)	68.43 (59.35, 80.24)	83.57 (77.11, 88.44)	713.87 (648.1, 777.83)	69.64 (18.88, 238.23)	0.04 (0.03, 0.13)	64.52 (45.27, 87.36)	120.29 (84.92, 155.02)
United States Virgin Islands	4.81 (3.35, 6.77)	13.76 (11.04, 16.98)	5.18 (4.05, 6.92)	35.09 (20.7, 54.23)	42.23 (13.01, 141.9)	14.83 (11.88, 18.41)	506.03 (74.58, 1168.55)	31.6 (23.36, 40)	10.44 (8.31, 13.49)	149.31 (103.07, 217.86)	17.84 (10.25, 29.84)	81.16 (53.45, 117.89)	129.39 (115.02, 142.7)	1106.96 (950.93, 1257.95)	52.79 (15.75, 188.46)	0.87 (0.5, 2.61)	47.48 (33.19, 64.11)	69.89 (50.12, 89.87)
Uruguay	4.19 (3.33, 5.24)	146.55 (87.17, 197.96)	4 (2.64, 5.53)	35.13 (17.81, 57.04)	50.09 (13.76, 190.56)	12.76 (10.99, 14.84)	435.73 (84.16, 964.43)	29.09 (26.59, 31.51)	17.42 (12.15, 21.06)	136.78 (101.47, 181.89)	48.49 (35.06, 66.48)	72.82 (51.74, 102.9)	86.05 (79.31, 92.89)	1079.42 (992.04, 1166.74)	59.57 (17.9, 182.88)	0.11 (0.02, 0.31)	116.07 (80.67, 157.72)	64.05 (45.78, 83.38)
Uzbekistan	5.48 (4.14, 7.26)	286.87 (208.82, 388.48)	4.28 (3.15, 5.68)	47.42 (29.95, 70.49)	48.07 (13.88, 174.93)	39.58 (33.41, 46.68)	498.99 (91.67, 1114.8)	1.62 (1.35, 1.93)	10.22 (7.5, 14.02)	738.28 (587.01, 922.21)	61.53 (43.48, 85.43)	61.38 (35.63, 97.93)	100.87 (89.4, 112.2)	3615.44 (3130.95, 4140.76)	67.61 (18.94, 227.35)	0.26 (0.03, 0.72)	88.38 (61.27, 120.37)	49.02 (34.72, 62.77)
Vanuatu	22.25 (15.43, 39.57)	25.91 (21.38, 31.92)	21.04 (16.31, 27.64)	83.4 (57.4, 117.12)	66.57 (23.58, 180.04)	136.53 (98.64, 179.15)	506.39 (63.26, 1184.59)	3.42 (2.22, 5.21)	5.08 (3.47, 7.3)	460.05 (281.08, 787.42)	58.49 (27.17, 105.02)	51.42 (33.49, 76.26)	173.1 (101.29, 223.29)	4710.56 (3613.87, 6298.33)	47.5 (13.6, 173.9)	2.08 (0.67, 15.06)	51.78 (37.35, 68.66)	33.36 (23.71, 44.39)
Venezuela (Bolivarian Republic of)	9.88 (7.27, 13.59)	560.43 (414.76, 740.73)	4.03 (2.56, 5.66)	59.15 (25.45, 102.24)	51.45 (17.01, 164.63)	58.77 (43.22, 78.55)	506.25 (72.47, 1154.64)	11.66 (8.39, 15.56)	8.68 (6.4, 11.4)	274.37 (187.73, 394.87)	40.52 (27.21, 57.4)	67.21 (37.55, 111.71)	72.95 (59.22, 89.68)	1187.66 (931.05, 1510.8)	52.35 (15.66, 190.15)	1.19 (0.56, 2.97)	94.79 (66.75, 128.73)	52.79 (37.49, 69.26)
Viet Nam	6.48 (5.4, 7.76)	23.54 (21.33, 25.97)	67.49 (57.25, 82.27)	81.65 (70.9, 96.12)	72.26 (20.15, 247.46)	59.97 (42.86, 83.49)	583.22 (65.98, 1403.3)	3.64 (2.72, 4.77)	5.39 (4, 7.45)	98.16 (59.64, 157.01)	32.65 (14.59, 67.72)	36.62 (19.53, 60.91)	96.32 (81.2, 110.06)	3400.73 (2795, 4027.53)	50.72 (13.75, 195.75)	7.56 (4.78, 12.39)	85.79 (60.65, 116.66)	39.15 (28.39, 50.39)
Yemen	5.18 (4.05, 6.92)	14.83 (11.88, 18.41)	10.44 (8.31, 13.49)	81.16 (53.45, 117.89)	52.79 (15.75, 188.46)	97.44 (68.28, 136.94)	596.69 (104.21, 1356.81)	1.79 (1.33, 2.46)	14.06 (9.24, 19.62)	361.47 (220.28, 573.36)	271.88 (107.47, 559.47)	37.86 (21.82, 61.21)	76.78 (60.83, 98.69)	2765.48 (2161.61, 3520.53)	66.07 (22.83, 185.58)	11.21 (5.04, 23.3)	75.18 (54.26, 101.16)	100.91 (45.87, 237.91)
Zambia	21.04 (16.31, 27.64)	136.53 (98.64, 179.15)	5.08 (3.47, 7.3)	51.42 (33.49, 76.26)	47.5 (13.6, 173.9)	697.8 (541.39, 888.59)	384.48 (95.31, 824.19)	1.31 (1.04, 1.63)	6.62 (4.85, 9.68)	1250.01 (891.35, 1694.77)	137.49 (73.95, 244.55)	66.54 (31.01, 116.5)	76.84 (63.28, 98.74)	3290.53 (2670.84, 4024.2)	58.62 (20.41, 183.02)	54.2 (28.82, 97.78)	40.84 (28.68, 55.79)	66.11 (47.78, 83.11)
Zimbabwe	10.44 (8.31, 13.49)	97.44 (68.28, 136.94)	14.06 (9.24, 19.62)	37.86 (21.82, 61.21)	66.07 (22.83, 185.58)	575.76 (420.73, 754)	467.6 (83.04, 1057.45)	6.71 (4.18, 10.46)	7.18 (4.95, 10.03)	709.47 (377.19, 1020.49)	51.12 (28.69, 85.93)	64.33 (39.04, 97.98)	82.72 (68.85, 96.93)	1998.03 (1614.87, 2538.98)	55.82 (17.57, 188.37)	8.53 (2.89, 16.34)	29.09 (20.4, 39.45)	50.66 (36.64, 63.58)

## Sheet: Table S3
Table S3 Correlation between socio-demographic index and age-standardized DALY and prevalence rates
Neurological disorders	Age-standardized DALYs rate				Age-standardized prevalence rate
	r*	r-square	p-value		r*	r-square	p-value
Alzheimer's disease and other dementias	0.048	0.002304	0.217		0.503	0.253009	<0.001
Brain and central nervous system cancer	0.534	0.285156	<0.001		0.776	0.602176	<0.001
Down syndrome	-0.409	0.167281	<0.001		0.707	0.499849	<0.001
Encephalitis	-0.346	0.119716	<0.001		-0.601	0.361201	<0.001
Idiopathic epilepsy	-0.679	0.461041	<0.001		-0.134	0.017956	0.001
Meningitis	-0.757	0.573049	<0.001		-0.762	0.580644	<0.001
Migraine	0.224	0.050176	<0.001		0.199	0.039601	<0.001
Motor neuron disease	0.699	0.488601	<0.001		0.8	0.64	<0.001
Multiple sclerosis	0.637	0.405769	<0.001		0.612	0.374544	<0.001
Neonatal encephalopathy due to birth asphyxia and trauma	-0.78	0.6084	<0.001		0.051	0.002601	0.19
Neural tube defects	-0.831	0.690561	<0.001		-0.483	0.233289	<0.001
Other neurological disorders	0.207	0.042849	<0.001		0.321	0.103041	<0.001
Parkinson's disease	-0.205	0.042025	<0.001		0.526	0.276676	<0.001
Stroke	-0.495	0.245025	<0.001		-0.259	0.067081	<0.001
Tension-type headache	0.508	0.258064	<0.001		0.654	0.427716	<0.001
Tetanus	-0.641	0.410881	<0.001		-0.546	0.298116	<0.001
Head Injuries	0.466	0.217156	<0.001		0.47	0.2209	<0.001
Spinal Injuries	0.266	0.070756	<0.001		0.599	0.358801	<0.001
Following categories were used for the strength of correlation: 0.00-0.19 as very weak, 0.20-0.39 as weak, 0.40-0.59 as moderate, 0.60-0.79 as strong, and 0.80-1 as very strong (Swinscow TDV, Campbell MJ, editors. Statistics at Square One. London: BMJ Publishing Group. 1997).

## Sheet: Table S4
Table S4 Neurological disorders-related DALYs and deaths associated with risk factors for all ages and both sexes, globally
Risk factors	DALYs (percent, %)			Deaths (percent, %）
	1990	2019		1990	2019
Stroke
Alcohol use	5.22 (3.63, 6.69)	5.96 (4.26, 7.60)		4.65 (3.10, 6.06)	5.18 (3.65, 6.72)
Ambient particulate matter pollution	11.88 (8.17, 16.25)	20.06 (16.65, 22.97)		11.11 (7.73, 14.96)	17.45 (14.44, 19.99)
Diet high in red meat	6.45 (3.80, 8.67)	7.06 (4.51, 9.29)		5.67 (3.35, 7.64)	5.91 (3.69, 7.83)
Diet high in sodium	13.49 (5.14, 24.96)	12.33 (4.07, 24.28)		12.15 (4.27, 23.43)	10.69 (3.10, 21.82)
Diet low in fiber	4.78 (1.42, 8.07)	3.58 (1.00, 6.21)		4.11 (1.22, 6.95)	2.99 (0.86, 5.16)
Diet low in fruits	8.88 (5.46, 13.42)	7.33 (4.39, 11.19)		7.52 (4.60, 11.39)	5.99 (3.54, 9.19)
Diet low in vegetables	4.11 (1.42, 7.00)	2.90 (1.05, 4.75)		3.54 (1.26, 5.99)	2.35 (0.92, 3.79)
Diet low in whole grains	2.07 (0.68, 2.95)	2.28 (0.69, 3.30)		2.14 (0.76, 3.01)	2.16 (0.70, 3.09)
High body-mass index	16.59 (8.84, 25.88)	24.35 (15.75, 33.23)		12.63 (6.51, 20.26)	16.65 (10.14, 23.87)
High fasting plasma glucose	13.87 (9.64, 19.71)	20.18 (13.83, 29.06)		15.42 (10.17, 23.76)	21.21 (13.50, 33.95)
High LDL cholesterol	8.58 (4.97, 14.38)	9.56 (5.45, 16.36)		9.06 (3.57, 18.24)	9.35 (3.44, 19.34)
High systolic blood pressure	51.56 (44.03, 57.90)	55.54 (48.16, 62.03)		51.53 (43.53, 58.56)	52.57 (44.43, 60.14)
High temperature	0.36 (-0.81, 1.44)	0.76 (0.08, 1.65)		0.33 (-0.75, 1.32)	0.73 (0.09, 1.59)
Household air pollution from solid fuels	21.67 (17.13, 26.23)	10.29 (7.12, 14.01)		19.02 (14.87, 23.27)	8.53 (5.83, 11.75)
Kidney dysfunction	7.06 (5.90, 8.26)	8.34 (7.01, 9.71)		6.87 (5.46, 8.23)	7.69 (5.88, 9.32)
Lead exposure	5.02 (3.03, 7.25)	4.70 (2.78, 6.81)		4.53 (2.77, 6.49)	4.66 (2.87, 6.63)
Low physical activity	1.33 (0.22, 3.64)	1.68 (0.31, 4.50)		1.92 (0.35, 5.10)	2.33 (0.47, 6.04)
Low temperature	7.20 (5.49, 9.22)	5.84 (4.39, 7.49)		8.46 (6.45, 10.83)	7.23 (5.54, 9.24)
Secondhand smoke	4.04 (3.02, 5.10)	3.55 (2.68, 4.49)		3.55 (2.65, 4.49)	3.07 (2.28, 3.86)
Smoking	19.73 (18.50, 20.94)	17.65 (16.40, 18.97)		16.92 (15.78, 18.03)	14.20 (13.15, 15.33)
Neonatal encephalopathy due to birth asphyxia and trauma
Low birth weight	67.70 (65.17, 69.90)	66.07 (63.21, 68.55)		68.36 (65.95, 70.50)	69.99 (67.49, 72.13)
Short gestation	49.48 (46.88, 52.02)	51.83 (48.96, 54.48)		49.96 (47.37, 52.57)	54.90 (52.25, 57.39)
Household air pollution from solid fuels	17.62 (15.15, 19.59)	13.25 (10.85, 15.53)		17.79 (15.31, 19.76)	14.03 (11.52, 16.40)
Ambient particulate matter pollution	3.30 (1.79, 5.62)	6.39 (4.46, 8.48)		3.34 (1.80, 5.66)	6.77 (4.73, 8.96)
Alzheimer's disease and other dementias
Smoking	20.12 (13.49, 26.42)	15.65 (10.10, 20.99)		17.39 (11.42, 23.22)	13.12 (8.15, 17.96)
High body-mass index	9.82 (3.24, 19.60)	12.50 (4.87, 23.38)		17.79 (15.31, 19.76)	12.19 (4.52, 22.92)
High fasting plasma glucose	7.40 (1.60, 16.30)	9.64 (2.24, 20.70)		4.65 (3.10, 6.06)	9.74 (2.21, 20.83)
Encephalitis
Low birth weight	1.72 (1.27, 2.22)	1.96 (1.53, 2.33)		8.21 (5.78, 10.92)	1.18 (0.90, 1.42)
Short gestation	1.07 (0.79, 1.38)	1.33 (1.02, 1.60)		13.87 (9.64, 19.71)	0.80 (0.59, 0.98)
Household air pollution from solid fuels	0.40 (0.28, 0.54)	0.28 (0.19, 0.36)		0.36 (-0.81, 1.44)	0.17 (0.12, 0.22)
Ambient particulate matter pollution	0.11 (0.06, 0.19)	0.26 (0.18, 0.33)		0.09 (0.05, 0.15)	0.15 (0.11, 0.20)
Idiopathic epilepsy
Alcohol use	8.21 (5.78, 10.92)	10.65 (7.69, 13.72)		9.41 (6.67, 12.71)	13.08 (9.46, 16.62)
Meningitis
Low birth weight	5.59 (4.97, 6.43)	5.40 (4.79, 6.15)		4.87 (4.35, 5.60)	4.20 (3.70, 4.87)
Short gestation	3.85 (3.43, 4.45)	4.09 (3.62, 4.68)		3.36 (3.00, 3.88)	3.18 (2.78, 3.69)
Household air pollution from solid fuels	1.70 (1.44, 2.03)	1.35 (1.11, 1.62)		1.48 (1.25, 1.77)	1.05 (0.85, 1.28)
Ambient particulate matter pollution	0.26 (0.14, 0.47)	0.48 (0.31, 0.69)		0.23 (0.12, 0.41)	0.37 (0.24, 0.54)
Multiple sclerosis
Smoking	18.24 (13.77, 22.73)	13.88 (10.59, 17.38)		18.12 (13.71, 22.70)	13.59 (10.25, 17.07)
